# Supplementary material for: An exploratory assessment of a multidimensional healthcare and economic data on COVID-19 in Nigeria
Source: Data Brief. 2020 Oct 21;33:106424. doi: 10.1016/j.dib.2020.106424 (PMC7576378; doi:10.1016/j.dib.2020.106424)
Supplement: Supplementary file 1 [file mmc1.zip]

Archive with 17 entries (17 files):
- COVID-19 and economic data in Nigeria for publication as of September 29, 2020.xlsx
- Figure 1.png
- Figure 10.png
- Figure 11.png
- Figure 12.png
- Figure 13.png
- Figure 14.png
- Figure 15.png
- Figure 16.png
- Figure 2.png
- Figure 3.png
- Figure 4.png
- Figure 5.png
- Figure 6.png
- Figure 7.png
- Figure 8.png
- Figure 9.png
