# Supplementary material for: An exploratory assessment of a multidimensional healthcare and economic data on COVID-19 in Nigeria
Source: Data Brief. 2020 Oct 21;33:106424. doi: 10.1016/j.dib.2020.106424 (PMC7576378; doi:10.1016/j.dib.2020.106424)
Supplement: Supplementary file 1 [file mmc1.zip › COVID-19 and economic data in Nigeria for publication as of September 29, 2020.xlsx]

## Sheet: Data
Location		Geographical coordinates		Population estimates of 0 to 100 years from GEOPODE			COVID-19 as reported by NCDC on Tuesday, September 29, 2020						States budget scraped from various newspapers in Nigeria				Total revenue available to States from National Bureau of Statistics (NBS)				Health care facilities from GRID3				COVID-19 Government laboratories
States	Geopolitical zones	Latitude	Longitude	Population_Female	Population_Male	Population_Total	No. of Cases (Lab Confirmed)	No. of Cases (on admission)	No. Discharged	No. of Deaths	Discharge rate	Fatality rate	2019 Budget (bn)	2020 Initial budget (bn) presented	2020 Revised budget (bn) due to COVID-19	Percentage Reduction	FAAC 2019 (bn)	IGR 2019 (bn)	Total revenue available in 2019 (bn)	Total revenue available in 2018 (bn)	Primary health care	Secondary health care	Tertiary	Health care total	COVID-19_lab
Abia	South East	5.532	7.486	2117742	1965828	4083570	894	14	872	8	97.54	0.89	140.21	136.6	102.7	24.817	52.0399	14.7693	66.8092	70.1612	936	138	6	1080	2
Adamawa	North East	10.2703	13.27	1834828	1771877	3606705	240	25	198	17	82.5	7.08	244	183.3	139.31	23.9989	48.3387	9.70466	58.0434	55.7151	1672	20	4	1696	1
Akwa Ibom	South South	5.008	7.85	1801535	1684078	3485613	288	6	274	8	95.14	2.78	672.98	597.73	366	38.7683	171.976	32.291	204.267	226.576	547	10	3	560	1
Anambra	South East	6.21043	7.07	2192738	2036023	4228761	237	5	213	19	89.87	8.02	157.1	137.1	112.8	17.7243	53.8939	26.3692	80.2631	74.5552	979	151	17	1147	2
Bauchi	North East	11.6804	10.19	3140988	3038042	6179030	699	17	668	14	95.57	2	198.85	167.2	128	23.445	52.3571	11.697	64.0541	63.7117	1246	23	3	1272	2
Bayelsa	South South	4.7719	6.0699	560865	539087	1099952	399	6	372	21	93.23	5.26	299	242.18	183.15	24.3744	140.129	16.3428	156.472	166.741	264	3	2	269	1
Benue	North Central	7.1904	8.12998	2286249	2161538	4447787	481	58	413	10	85.86	2.08	199.7	189	119	37.037	54.3403	17.8505	72.1908	66.6566	1791	52	10	1853	1
Borno	North East	10.6204	12.19	2883631	2692682	5576313	745	4	705	36	94.63	4.83	144.7	146.8	108.8	25.8856	61.7135	8.17525	69.8887	69.796	736	8	15	759	1
Cross River	South South	4.96041	8.33002	1554583	1414947	2969530	87	4	74	9	85.06	10.34	1040	1100	147.1	86.6273	36.3129	22.5971	58.9099	54.5068	1245	26	3	1274	2
Delta	South South	5.89043	5.68	1880125	1785026	3665151	1802	101	1652	49	91.68	2.72	390.3	395.5	282.3	28.622	219.283	64.6788	283.962	272.074	531	3		534	1
Ebonyi	South East	6.178	7.9593	1438935	1332597	2771532	1040	3	1007	30	96.83	2.88	188.4	178.4	131.8	26.1211	44.6272	7.45529	52.0825	51.0996	927	59	11	997	1
Edo	South South	6.34048	5.62001	2057366	1963003	4020369	2626	24	2495	107	95.01	4.07	183.74	179.2	128.8	28.125	64.6797	29.4784	94.1581	97.5951	453	22	5	480	2
Ekiti	South West	7.63037	5.21998	1049887	1023826	2073713	321	12	303	6	94.39	1.87	129.9	124.5	91.1	26.8273	41.2862	8.54688	49.8331	45.791	461	48	3	512	1
Enugu	South East	6.86703	7.38336	1482946	1371914	2854860	1289	102	1166	21	90.46	1.63	109.2	169.56	146.4	13.6589	51.9849	31.0695	83.0544	75.2504	909	99	17	1025	2
Gombe	North East	10.2904	11.17	1473771	1387304	2861075	883	111	747	25	84.6	2.83	122.4	130.83	107.4	17.9087	41.0199	6.80306	47.8229	51.1517	722	34	5	761	#N/A
Imo	South East	5.493	7.026	3670761	3480781	7151542	568	285	271	12	47.71	2.11	250.51	197.6	108.3	45.1923	56.0861	16.0953	72.1814	69.0659	879	108	10	997	1
Jigawa	North West	11.7992	9.35033	2906401	2792478	5698879	325	6	308	11	94.77	3.38	160.14	152.92	124	18.9118	58.8582	12.9267	71.7848	69.5742	648	2	6	656	1
Kaduna	North West	11.08	7.71001	4442286	4177903	8620189	2407	47	2321	39	96.43	1.62	157.449	259.25	223.6	13.7512	67.1009	44.9566	112.057	98.2963	1597	2	79	1678	3
Kano	North West	12	8.52004	7119627	6604619	13724246	1737	20	1663	54	95.74	3.11	219.97	200	138	31	82.4851	40.5937	123.079	128.313	1395	22	64	1481	4
Katsina	North West	11.5204	7.32001	4341853	4162566	8504419	861	2	835	24	96.98	2.79	202.4	244	213	12.7049	63.2569	8.49674	71.7536	68.6134	2073	3	34	2110	1
Kebbi	North West	12.4504	4.19994	2047165	2004718	4051883	93	1	84	8	90.32	8.6	151	138	99.6	27.8261	52.9033	7.36733	60.2706	59.4621	961	7	8	976	1
Kogi	North Central	7.80039	6.73994	1462566	1404105	2866671	5	-	3	2	60	40	146.736	176	102	42.0455	52.3363	16.389	68.7253	72.6888	1213	29	3	1245	1
Kwara	North Central	8.49001	4.55	1292661	1298575	2591236	1034	54	955	25	92.36	2.42	157.8	160	120	25	42.4325	30.6467	73.0793	67.6202	727	18	5	750	1
Lagos	South West	6.44326	3.39153	4835069	4684776	9519845	19384	3930	15249	205	78.67	1.06	873.532	1680	920.5	45.2083	117.884	398.732	516.616	501.206	1257	318	12	1587	7
Nasarawa	North Central	8.49042	8.52004	1921485	1912634	3834119	450	112	325	13	72.22	2.89	90.17	108.4	62.96	41.9188	44.8659	10.8588	55.7247	55.1171	930	16		946	3
Niger	North Central	10.4004	5.46994	2816851	2809123	5625974	259	15	232	12	89.58	4.63	56.54	155	98	36.7742	56.4479	12.765	69.2129	67.9538	1969	23	2	1994	#N/A
Ogun	South West	7.16043	3.35002	4966027	4540493	9506520	1838	83	1727	28	93.96	1.52	400	449.9	280	37.7639	38.7106	70.9226	109.633	124.198	1071	81	13	1165	2
Ondo	South West	7.2504	5.19998	2106699	1986939	4093638	1631	50	1545	36	94.73	2.21	193.9	187.8	151.4	19.3823	57.927	30.1359	88.0629	89.4748	722	19	2	743	1
Osun	South West	7.62996	4.17999	2487294	2259925	4747219	837	31	789	17	94.27	2.03	154.41	119.6	82.2	31.2709	24.2223	17.9224	42.1447	33.219	1162	88	12	1262	2
Oyo	South West	7.97002	3.59	3581614	3341219	6922833	3260	884	2336	40	71.66	1.23	285.15	213	174	18.3099	55.8006	26.7465	82.5471	83.9242	1102	141	8	1251	2
Plateau	North Central	9.92997	8.89004	1832527	1806748	3639275	3425	820	2572	33	75.09	0.96	153.6	177.3	122	31.1901	42.2242	16.4801	58.7043	56.6116	987	17	7	1011	3
Rivers	South South	4.81	7.01	2709280	2580628	5289908	2395	95	2241	59	93.57	2.46	480	530.8	300.4	43.4062	158.449	140.399	298.848	285.407	433	8		441	3
Sokoto	North West	13.06	5.24003	2581879	2541294	5123173	162	1	144	17	88.89	10.49	169.652	202.4	153	24.4071	55.4764	19.0051	74.4815	73.2221	839	4	18	861	1
Taraba	North East	7.87041	9.78001	2141847	2086660	4228507	95	16	73	6	76.84	6.32	146.73	215	150.5	30	46.5154	6.53311	53.0485	53.8466	1151	24	11	1186	2
Yobe	North East	11.749	11.966	1735062	1674296	3409358	76	6	62	8	81.58	10.53	91.6	108	86	20.3704	51.6061	8.44463	60.0507	57.2572	577	14	2	593	1
Zamfara	North West	12.1704	6.66	1764113	1693068	3457181	78	-	73	5	93.59	6.41	135.4	188.5	127.3	32.4668	41.7623	15.416	57.1783	49.0385	844	3	1	848	1
FCT	North Central	9.08333	7.53333	1929474	1901190	3830664	5696	649	4970	77	87.25	1.35	243.4	278.78		100	71.9053	74.5642	146.469	138.69	423	23	4	450	6

## Sheet: Daily updateof COVID-19 in Nig.
Date	Total cases	Total recovered	Total death	Daily Cases	Daily Recovered	Daily Death
2020-02-27	1	0	0	1	0	0
2020-02-28	1	0	0	0	0	0
2020-02-29	1	0	0	0	0	0
2020-03-01	1	0	0	0	0	0
2020-03-02	1	0	0	0	0	0
2020-03-03	1	0	0	0	0	0
2020-03-04	1	0	0	0	0	0
2020-03-05	1	0	0	0	0	0
2020-03-06	1	0	0	0	0	0
2020-03-07	1	0	0	0	0	0
2020-03-08	1	0	0	0	0	0
2020-03-09	2	0	0	1	0	0
2020-03-10	2	0	0	0	0	0
2020-03-11	2	0	0	0	0	0
2020-03-12	2	0	0	0	0	0
2020-03-13	2	0	0	0	0	0
2020-03-14	2	0	0	0	0	0
2020-03-15	2	0	0	0	0	0
2020-03-16	2	0	0	0	0	0
2020-03-17	3	0	0	1	0	0
2020-03-18	8	0	0	5	0	0
2020-03-19	12	0	0	4	0	0
2020-03-20	12	0	0	0	0	0
2020-03-21	22	2	0	10	2	0
2020-03-22	30	2	0	8	0	0
2020-03-23	40	2	0	10	0	0
2020-03-24	44	2	1	4	0	1
2020-03-25	51	3	1	7	1	0
2020-03-26	65	3	1	14	0	0
2020-03-27	81	3	1	16	0	0
2020-03-28	97	3	1	16	0	0
2020-03-29	111	3	1	14	0	0
2020-03-30	131	3	2	20	0	1
2020-03-31	139	9	2	8	6	0
2020-04-01	174	9	2	35	0	0
2020-04-02	184	20	2	10	11	0
2020-04-03	209	25	4	25	5	2
2020-04-04	214	25	4	5	0	0
2020-04-05	232	33	5	18	8	1
2020-04-06	238	35	5	6	2	0
2020-04-07	254	44	6	16	9	1
2020-04-08	276	44	6	22	0	0
2020-04-09	288	51	7	12	7	1
2020-04-10	305	58	7	17	7	0
2020-04-11	318	70	10	13	12	3
2020-04-12	323	85	10	5	15	0
2020-04-13	343	91	10	20	6	0
2020-04-14	373	99	11	30	8	1
2020-04-15	407	128	12	34	29	1
2020-04-16	442	152	13	35	24	1
2020-04-17	493	159	17	51	7	4
2020-04-18	542	166	19	49	7	2
2020-04-19	627	170	21	85	4	2
2020-04-20	665	188	22	38	18	1
2020-04-21	782	197	25	117	9	3
2020-04-22	873	197	28	91	0	3
2020-04-23	981	197	31	108	0	3
2020-04-24	1095	208	32	114	11	1
2020-04-25	1182	222	35	87	14	3
2020-04-26	1273	239	40	91	17	5
2020-04-27	1337	255	40	64	16	0
2020-04-28	1532	255	44	195	0	4
2020-04-29	1728	307	51	196	52	7
2020-04-30	1932	319	58	204	12	7
2020-05-01	2170	351	68	238	32	10
2020-05-02	2388	385	85	218	34	17
2020-05-03	2558	400	87	170	15	2
2020-05-04	2802	417	93	244	17	6
2020-05-05	2950	481	98	148	64	5
2020-05-06	3145	534	103	195	53	5
2020-05-07	3526	601	107	381	67	4
2020-05-08	3912	679	117	386	78	10
2020-05-09	4151	745	128	239	66	11
2020-05-10	4399	779	143	248	34	15
2020-05-11	4641	902	150	242	123	7
2020-05-12	4787	959	158	146	57	8
2020-05-13	4971	1070	164	184	111	6
2020-05-14	5162	1180	167	191	110	3
2020-05-15	5445	1320	171	283	140	4
2020-05-16	5621	1472	176	176	152	5
2020-05-17	5959	1594	182	338	122	6
2020-05-18	6175	1644	191	216	50	9
2020-05-19	6401	1734	192	226	90	1
2020-05-20	6677	1840	200	276	106	8
2020-05-21	7016	1907	211	339	67	11
2020-05-22	7261	2007	221	245	100	10
2020-05-23	7526	2174	221	265	167	0
2020-05-24	7839	2263	226	313	89	5
2020-05-25	8068	2311	233	229	48	7
2020-05-26	8344	2385	249	276	74	16
2020-05-27	8733	2501	254	389	116	5
2020-05-28	8915	2592	259	182	91	5
2020-05-29	9302	2697	261	387	105	2
2020-05-30	9855	2856	273	553	159	12
2020-05-31	10162	3007	287	307	151	14
2020-06-01	10578	3122	299	416	115	12
2020-06-02	10819	3239	314	241	117	15
2020-06-03	11166	3329	315	347	90	1
2020-06-04	11516	3535	323	350	206	8
2020-06-05	11844	3696	333	328	161	10
2020-06-06	12233	3826	342	389	130	9
2020-06-07	12486	3959	354	253	133	12
2020-06-08	12801	4040	361	315	81	7
2020-06-09	13464	4206	365	663	166	4
2020-06-10	13873	4351	382	409	145	17
2020-06-11	14554	4494	387	681	143	5
2020-06-12	15181	4891	399	627	397	12
2020-06-13	15682	5101	407	501	210	8
2020-06-14	16085	5220	420	403	119	13
2020-06-15	16658	5349	424	573	129	4
2020-06-16	17148	5623	455	490	274	31
2020-06-17	17735	5967	469	587	344	14
2020-06-18	18480	6307	475	745	340	6
2020-06-19	19147	6581	487	667	274	12
2020-06-20	19808	6718	506	661	137	19
2020-06-21	20244	6879	518	436	161	12
2020-06-22	20919	7109	525	675	230	7
2020-06-23	21371	7338	533	452	229	8
2020-06-24	22020	7613	542	649	275	9
2020-06-25	22614	7822	549	594	209	7
2020-06-26	23298	8253	554	684	431	5
2020-06-27	24077	8625	558	779	372	4
2020-06-28	24567	9007	565	490	382	7
2020-06-29	25133	9402	573	566	395	8
2020-06-30	25694	9746	590	561	344	17
2020-07-01	26484	10152	603	790	406	13
2020-07-02	27110	10801	616	626	649	13
2020-07-03	27564	11069	628	454	268	12
2020-07-04	28167	11462	634	603	393	6
2020-07-05	28711	11665	645	544	203	11
2020-07-06	29286	11828	654	575	163	9
2020-07-07	29789	12108	669	503	280	15
2020-07-08	30249	12373	684	460	265	15
2020-07-09	30748	12546	689	499	173	5
2020-07-10	31323	12795	709	575	249	20
2020-07-11	31987	13103	724	664	308	15
2020-07-12	32558	13447	740	571	344	16
2020-07-13	33153	13671	744	595	224	4
2020-07-14	33616	13792	754	463	121	10
2020-07-15	34259	13999	760	643	207	6
2020-07-16	34854	14292	769	595	293	9
2020-07-17	35454	14633	772	600	341	3
2020-07-18	36107	14938	778	653	305	6
2020-07-19	36663	15105	789	556	167	11
2020-07-20	37225	15333	801	562	228	12
2020-07-21	37801	15677	805	576	344	4
2020-07-22	38344	15815	813	543	138	8
2020-07-23	38948	16061	833	604	246	20
2020-07-24	39539	16559	845	591	498	12
2020-07-25	39977	16948	856	438	389	11
2020-07-26	40532	17374	858	555	426	2
2020-07-27	41180	18203	860	648	829	2
2020-07-28	41804	18764	868	624	561	8
2020-07-29	42208	19004	873	404	240	5
2020-07-30	42689	19270	878	481	266	5
2020-07-31	43151	19565	879	462	295	1
2020-08-01	43537	20087	883	386	522	4
2020-08-02	43841	20308	888	304	221	5
2020-08-03	44129	20663	896	288	355	8
2020-08-04	44433	31851	910	304	11188	14
2020-08-05	44890	32165	927	457	314	17
2020-08-06	45244	32430	930	354	265	3
2020-08-07	45687	32637	936	443	207	6
2020-08-08	46140	33044	942	453	407	6
2020-08-09	46577	33186	945	437	142	3
2020-08-10	46867	33346	950	290	160	5
2020-08-11	47290	33609	956	423	263	6
2020-08-12	47743	33943	956	453	334	0
2020-08-13	48116	34309	966	373	366	10
2020-08-14	48445	35998	973	329	1689	7
2020-08-15	48770	36290	974	325	292	1
2020-08-16	49068	36497	975	298	207	1
2020-08-17	49485	36834	977	417	337	2
2020-08-18	49895	37051	981	410	217	4
2020-08-19	50488	37304	985	593	253	4
2020-08-20	50964	37569	992	476	265	7
2020-08-21	51304	37885	996	340	316	4
2020-08-22	51905	38767	997	601	882	1
2020-08-23	52227	38945	1002	322	178	5
2020-08-24	52548	39257	1004	321	312	2
2020-08-25	52800	39964	1007	252	707	3
2020-08-26	53021	40281	1010	221	317	3
2020-08-27	53317	40726	1011	296	445	1
2020-08-28	53477	41017	1011	160	291	0
2020-08-29	53727	41314	1011	250	297	0
2020-08-30	53865	41513	1013	138	199	2
2020-08-31	54008	41638	1013	143	125	0
2020-09-01	54247	42010	1023	239	372	10
2020-09-02	54463	42439	1027	216	429	4
2020-09-03	54587	42627	1048	124	188	21
2020-09-04	54743	42816	1051	156	189	3
2020-09-05	54905	42922	1054	162	106	3
2020-09-06	55005	43013	1057	100	91	3
2020-09-07	55160	43231	1061	155	218	4
2020-09-08	55456	43334	1067	296	103	6
2020-09-09	55632	43610	1070	176	276	3
2020-09-10	55829	43810	1075	197	200	5
2020-09-11	56017	43998	1076	188	188	1
2020-09-12	56177	44088	1078	160	90	2
2020-09-13	56256	44152	1082	79	64	4
2020-09-14	56388	44337	1083	132	185	1
2020-09-15	56479	44430	1088	91	93	5
2020-09-16	56604	47872	1091	125	3442	3
2020-09-17	56735	48092	1093	131	220	2
2020-09-18	56956	48305	1094	221	213	1
2020-09-19	57145	48431	1095	189	126	1
2020-09-20	57242	48569	1098	97	138	3
2020-09-21	57437	48674	1100	195	105	2
2020-09-22	57613	48836	1100	176	162	0
2020-09-23	57724	48985	1102	111	149	2
2020-09-24	57849	49098	1102	125	113	0
2020-09-25	58062	49606	1103	213	508	1
2020-09-26	58198	49772	1106	136	166	3
2020-09-27	58324	49794	1108	126	22	2
2020-09-28	58460	49895	1111	136	101	3
2020-09-29	58647	49937	1111	187	42	0

## Sheet: COVID-19 by Geopolitical zone
Table 1: Confirmed cases by geopolitical zones				Table 2: Number of COVID-19 patients on admission
Geopolitical zone	Confirmed cases	Percentage		Geopolitical zone	No. of Cases (on admission)	Percentage
North East	2738	0.0467		North West	77	0.0952
North West	5585	0.0952		North East	179	0.0467
North Central	5732	0.0977		South South	236	0.1295
South South	7597	0.1295		South East	1058	0.1658
South East	9724	0.1658		North Central	1059	0.0977
South West	27271	0.465		South West	4990	0.465
Grand Total	58647	1		Grand Total	7599	1
Table 3: Number of recovered cases				Table 4: Number of death cases by geopolitical zones
Geopolitical zone	No. Discharged	Percentage		Geopolitical zone	No. of Deaths	Percentage
North East	2453	0.1592		North Central	100	0.09
North Central	4573	0.1756		North East	106	0.0954
North West	5355	0.1739		North West	153	0.1377
South South	7108	0.171		South East	167	0.1503
South East	8499	0.1574		South South	253	0.2277
South West	21949	0.1629		South West	332	0.2988
Grand Total	49937	1		Grand Total	1111	1

## Sheet: COVID-19 Lab
Government labs	LABORATORY	STATE OF LAB LOCATION	TESTING PLATFORM	TYPE OF LAB	PUBLIC OR PRIVATE		Table 1: Government laboratories for testing COVID-19				Private labs	S/N	LABORATORIES	LOCATION	STATE	ADDRESS	PHONE NUMBER			Corporate	S/N	LABORATORIES	STATE
	State Specialist Hospital, Amachara GX lab	Abia	Gxpert	State	Public		State	Number of laboratories				1	SYNLAB	Ilupeju	LAGOS	Coker Rd, Ilupeju, Lagos	0700 7284 2273				1	Total Biomolecular lab	Rivers
	State Specialist Hospital, Amachara	Abia	Open PCR	state	Public		Abia	2				2	54 Gene	Victoria Island	LAGOS	3 Simeon Akinolu strret, Oniru, Lagos	0704 092 1277				2	SPDC (shell) lab	Rivers
	Federal Medical Centre Yola	Adamawa	Open PCR	Federal	Public		Adamawa	1				3	Medbury Medical Services	Lekki	LAGOS	7B Admiralty Road, off Admiralty Way, Lekki Phase I, Lagos	0908 899 9900 0902 733 1921				3	Indorama Company Molecular Laboratory	Rivers
	Akwa Ibom state molecular lab	Akwa Ibom	Open PCR	state	Public		Akwa Ibom	1				4	Biologix Support Services	Anthony Village	LAGOS	56C Olorunlogbon street, Anthony Village, Lagos	Not provided				4	Total lab	Lagos
	COOUTH Awka Abbott lab	Anambra	Abbott	state	Public		Anambra	2				5	O2 Medical Services	Gbagada	LAGOS	Plot 134A, Festac Access, #7 General Hospital Rd, Gbagada, Lagos	0811 904 5519
	General Hospital, Onitsha GXlab	Anambra	Gxpert	state	Public		Bauchi	2				6	Clina-Lancet Laboratories	Victoria Island	LAGOS	3 Babatunde Jose Street, off Adetokunbo Ademola Street, Lagos	01 7001310 – 339 0704 618 1360-1 0704 653 3040
	Bauchi Molecular lab	Bauchi	Open PCR	state	Public		Bayelsa	1				7	Clinix Healthcare	Ikeja	LAGOS	12, Alhaji Adejumo Avenue, off Gbagada-Oshodi expressway, Anthony, Lagos.	0706 618 6358
	Abubakar Tafawa Balewa University laboratory, Bauchi	Bauchi	Open PCR	federal	Public		Benue	1				8	Afriglobal Medicare	Ikeja	LAGOS	8 Mobolaji Bank-Anthony Way, Ikeja, Lagos	0813 984 1355 01 629 1000 0800 080 8080
	Bayelsa Molecular Laboratory	Bayelsa	Open PCR	state	Public		Borno	1				9	Reddington Zaine Laboratory	Victoria Island	LAGOS	6b Bendel Close Off Bishop Aboyade Cole Street Victoria Island, Lagos	0904 640 0000 0806 134 8550 0806 134 8431
	161 Nigeria Airfoce Reference Hospital Laboratory Gxlab	Benue	Gxpert	military	Public		Cross River	2				10	VCare Diagnostics Limited	Victoria Island	LAGOS	100 Adetokunbo Ademola Street, Victoria Island, Lagos	0708 063 1400
	University of Maiduguri Teaching Hospital	Borno	Open PCR	federal	Public		Delta	1				11	54 Gene	Maitama	FCT	3645 Ibrahim Babanginda way, Maitama	0906 281 5677
	University of Calabar Teaching Hospital, Calabar	Cross River	Gxpert	federal	Public		Ebonyi	1				12	Medicaid Radiodiagnostics & Clinics	Utako	FCT	Plot 665 T.O.S. Benson Crescent, Utako, Abuja	0703 004 4300
	Lawrence Henshaw, Calabar	Cross River	Gxpert	state	Public		Edo	2				13	EHA Clinics	Life Camp Roundabout (Jabi)	FCT	Roundabout, Plot 944, Asba and Dantata Street, off Olu Awotesu St, Abuja	0800 342 254 6427
	Delta Mobile Laboratory	Delta	Open PCR	state	Public		Ekiti	1				14	Cedarcrest Hospital Molecular Laboratory	Apo	FCT	No. 2 Sam Mbakwe Street, Apo. Abuja	0908 700 5760 0809 515 7906 0809 515 5552
	Alex Ekwueme Federal University Teaching Hospital	Ebonyi	Open PCR	federal	Public		Enugu	2				15	DNA Labs Limited	Gwarimpa	FCT	91 4th Avenue, Gwarinpa, Abuja	0803 788 0765 0806 909 0924
	Irua Specialist Teaching Hospital	Edo	Open PCR	federal	Public		FCT	6				16	Everight Diagnostic Laboratory	Owerri	Imo	17 Bank/Assumpta Road, Owerri, IMO	0816 881 2732
	University of Benin Teaching Hospital	Edo	Open PCR	federal	Public		Imo	1				17	Lily Clinic Hospital Laboratory	Benin City	Edo	No. 16 Edo-Osagie Street, GRA, Benin City, Edo State	No number provided
	Ekiti - 54gene	Ekiti	Open PCR	private	Public		Jigawa	1				18	Edo Specialist Hospital, Benin	Benin City	Edo	Plot 1. Sapele Road Benin City, Edo State	0901 829 6396
	University of Nigeria Teaching Hospital GX lab	Enugu	Gxpert	federal	Public		Kaduna	3
	University of Nigeria Teaching Hospital Virology lab	Enugu	Open PCR	federal	Public		Kano	4
	NCDC National Reference Laboratory	FCT	Corbas/Open PCR/Gxpert	federal	Public		Katsina	1
	Defense Reference Laboratory	FCT	Corbas	military	Public		Kebbi	1
	FCT - 54gene	FCT	Open PCR	private	Public		Kogi	1
	State House Annex Clinic - NIA	FCT	Open PCR	federal	Public		Kwara	1
	UN IOM clinic	FCT	Gxpert	UN	Public		Lagos	7
	University of Abuja Teaching Hospital Gxlab	FCT	Gxpert	federal	Public		Nasarawa	3
	Federal Medical Centre Owerri GX lab	Imo	Gxpert	federal	Public		National	1
	Jigawa molecular lab	Jigawa	Open PCR	state	Public		Ogun	2
	DNAlabs Kaduna	Kaduna	Open PCR	state	Public		Ondo	1
	Ahmadu Bello University	Kaduna	Open PCR	federal	Public		Osun	2
	Yusuf Dansoho Memorial Hospital GX lab	Kaduna	Gxpert	state	Public		Oyo	2
	Aminu Kano Teaching Hospital	Kano	Open PCR	federal	Public		Plateau	3
	54gene Kano	Kano	Open PCR	private	Public		Rivers	3
	Bayero University Kano	Kano	Open PCR	federal	Public		Sokoto	1
	International Foundation Against Infectious Diseases in Nigeria (IFAIN)	Kano	Open PCR	NGO	Public		Taraba	2
	Sahel lab, Katsina	Katsina	Open PCR	state	Public		Yobe	1
	Federal Medical Centre Birnin Kebbi Gxlab	Kebbi	Gxpert	federal	Public		Zamfara	1
	State Specialist Hospital Kogi GX lab	Kogi	Gxpert	state	Public		(blank)
	Sobi Specialist Hospital	Kwara	Open PCR	state	Public		Grand Total	68
	Lagos University Teaching Hospital,	Lagos	Open PCR	state	Public
	54gene Lagos	Lagos	Open PCR	private	Public
	NCDC Central Public Health Labortaory	Lagos	Open PCR	federal	Public		Ownership	Laboratories
	UN IOM GXlab, Lagos	Lagos	Gxpert	UN	Public		Fee Paying Private Laboratories	18
	Nigeria Navy Reference hospital Gxlab, Lagos	Lagos	Gxpert	military	Public		Government Laboratories	68
	Nigeria Institute for Medical Research,	Lagos	Corbas/Open PCR	federal	Public		Corporate Laboratories	4
	Lagos state biobank lab	Lagos	Open PCR	state	Public
	Zankli hospital GX lab	Nasarawa	Gxpert	state	Public
	Nasarawa state public health diagnostics laboratory	Nasarawa	Open PCR	state	Public
	Federal Medical Centre, Keffi GX lab	Nasarawa	Gxpert	federal	Public
	GX Mobile lab (WOW Truck)	National	Gxpert	federal	Public
	54gene Ogun	Ogun	Open PCR	private	Public
	OOUTH Afriglobal Medicare, Ogun	Ogun	Open PCR	state	Public
	Federal Medical Centre, Owo	Ondo	Open PCR	federal	Public
	African Centre of Excellence for Genomics of Infectious Diseases	Osun	Open PCR	federal	Public
	Osun state university laboratory	Osun	Open PCR	state	Public
	University College Hospital Virology department laboratory	Oyo	Open PCR	federal	Public
	Biorepository and clinical virology lab, UCH	Oyo	Open PCR	federal	Public
	National Verterinary Research Institute	Plateau	Open PCR	federal	Public
	Plateau State Human Virology Research Center (PLASVIREC)	Plateau	Abbott	state	Public
	Jos University Teaching Hospital GX lab	Plateau	Gxpert	state	Public
	University of Port Harcourt Teaching Hospital	Rivers	Open PCR	federal	Public
	Rivers State University Teaching Hospital	Rivers	Open PCR	state	Public
	University of Port Harcourt Regional Centre for Biotechnology and Bioresources Research	Rivers	Open PCR	federal	Public
	Centre for Advanced Medical Research and Teaching	Sokoto	Open PCR	state	Public
	Taraba State Specialist Hospital, Jalingo GXlab	Taraba	Gxpert	state	Public
	General Hospital, Takum GX lab	Taraba	Gxpert	state	Public
	General Sani Abacha State Specialist Hospital, Yobe	Yobe	Abbott	state	Public
	FMC Gusau Gxlab	Zamfara	Gxpert	federal	Public

## Sheet: NCDC timelines
Date	tweet	tweet_type	retweet_count	hashtags	media_url	mentions_twitter_handle
2020-09-29 22:18:54	A breakdown of cases by state can be found via #TakeResponsibility	tweet	70	TakeResponsibility	http://pbs.twimg.com/media/EjHZWEwXgAA7C4t.jpg
2020-09-29 22:11:50	187 new cases of #COVID19Nigeria; Lagos-74 Plateau-25 Rivers-25 Gombe-19 FCT-19 Osun-10 Kaduna-5 Borno-3 Ogun-2 Katsina-2 Nasarawa-1 Bayelsa-1 Edo-1 58,647 confirmed 49,937 discharged 1,111 deaths	tweet	336	COVID19Nigeria	http://pbs.twimg.com/media/EjHXuokXkAAdj5H.jpg
2020-09-29 21:52:03	In her vote of thanks, Sylvia Adebajo, @Ciheb_UMB Nigeria’s Country Director expressed gratitude to NCDC, @Fmohnigeria, UMB team all colleagues who contributed to this milestone ‘We look forward to sustaining the relationships built, in response to #COVID19 future outbreaks’	tweet	6	COVID19	http://pbs.twimg.com/media/EjHTNWXXsAIGocg.jpg	Ciheb_UMB, Fmohnigeria
2020-09-29 21:52:00	‘@USCDCNIGERIA through @Ciheb_UMB are one of our foremost partners at NCDC. They’re embedded in our team have supported us from the beginning. We’re grateful to @USCDCNIGERIA all our partners supporting us deliver on disease surveillance for Nigeria’ ~ @Chikwe_I	tweet	6		http://pbs.twimg.com/media/EjHS0BXXYAEq7A0.jpg	USCDCNIGERIA, Ciheb_UMB, USCDCNIGERIA, Chikwe_I
2020-09-29 21:50:16	‘NCDC leads infectious disease diagnosis prevention in Nigeria, is now pushing the barrier through research. We not only hope to provide continuous technical assistance, but to learn from the process’ @USCDCNIGERIA Country Representative - Mahesh Swaminathan	tweet	4		http://pbs.twimg.com/media/EjHSzdOXcAInbSD.jpg	USCDCNIGERIA
2020-09-29 21:50:14	At the seminar, Head of Surveillance @ElsieIlori highlighted the impact of #SERSProject to our work ‘@Ciheb_UMB, through the #SERSProject set the basis of NCDC’s use of technology for disease surveillance information management, including establishment of our 24/7 Call-Centre’	tweet	2	SERSProjet, SERSProjet	http://pbs.twimg.com/media/EjHSywXWoAQ0M2n.jpg	ElsieIlori, Ciheb_UMB
2020-09-29 21:50:11	#TodayInNCDC We organised a dissemination seminar for the ‘Strengthening Epidemic Response System’ project funded by @USCDCNIGERIA through @Ciheb_UMB as implementing partner The 5-year #SERSProject strengthened NCDC’s capacity for disease surveillance information management	tweet	21	TodayInNCDC, SERSProjet	http://pbs.twimg.com/media/EjHSx5oWkAAt-3o.jpg	USCDCNIGERIA, Ciheb_UMB
2020-09-29 17:17:02	The @PTFCOVID19 briefing on #COVID19 is ongoing. In he’s update, DG @Chikwe_I spoke on issues with the ‘Nigeria International Travel Portal’ (NITP) government’s efforts to reduce #COVID19 spread through travel. Tune to @NTANewsNow to watch #TakeResponsibility Livestream👇🏽	tweet	21	COVID19, COVID19, TakeResponsibility	http://pbs.twimg.com/media/EjGUQaWXgAIKFe_.jpg	PTFCOVID19, Chikwe_I, NTANewsNow
2020-09-29 17:03:05	Our Public Health Emergency Operation Centre(PHEOC) Optimisation Team assessed @BenuePHEOC to detect gaps design needed interventions. We continue to support engage stakeholders in states to strengthen response capacity to emergency disease outbreaks such as #COVID19.	tweet	16	COVID19	http://pbs.twimg.com/media/EjGRDSGXgAMs-Ae.jpg	BenuePHEOC
2020-09-29 16:42:23	📢 COMING UP In few minutes, our Senior Epidemiologist @beeodune will be live on #COVID19Updates with @millionscents to discuss Antimicrobial Resistance in the context of #COVID19 📺Tune to @channelstv at 6pm to watch 👨‍💻Livestream #TakeResponsibility	tweet	17	COVID19Updates, COVID19, TakeResponsibility	http://pbs.twimg.com/media/EjGMUy3WAAAva6m.jpg	beeodune, millionsents, hannelstv
2020-09-29 13:36:14	The #COVID19Nigeria situation report for 28th September, 2020 has been published. Our daily #COVID19 situation reports provide a summary of the epidemiological situation response activities in Nigeria. Download via: #TakeResponsibility	tweet	26	COVID19Nigeria, COVID19, TakeResponsibility	http://pbs.twimg.com/media/EjFhuoSXsAADfZn.jpg
2020-09-29 11:35:15	‘When the pandemic started, the world was worried of it’s devastating impact on countries like Nigeria. We therefore commend NCDC’s hard work. We’re confident our support, other private sector colleagues will help contain the virus’ ~Mohamad Darwish, #IHSNigeria CEO #ThanksIHS	tweet	10	IHSNigeria, ThanksIHS	http://pbs.twimg.com/media/EjFGCMTWoAUX5pD.jpg
2020-09-29 11:35:12	‘We commend NCDC @PTFCOVID19 for the impressive response to #COVID19. We believe the private sector in Nigeria has a critical role to play to mitigate the impact of the pandemic We must all work together to strengthen health security’ #ThankIHS ~@UNICEF_Nigeria Country Rep	tweet	8	COVID19, ThankIHS	http://pbs.twimg.com/media/EjFGBeVXgAEHEZj.jpg	PTFCOVID19, UNICEF_Nigeria
2020-09-29 11:35:09	‘It’s my pleasure to welcome you to our National Reference Lab, which functions 24/7 to coordinate infectious disease diagnosis in Nigeria. Our existence depends on how we respond collectively, we’re grateful to @IHSTowers @UNICEF_Nigeria for the support. ~DG NCDC, @Chikwe_I	tweet	3		http://pbs.twimg.com/media/EjFGA1ZXsAIMyMw.jpg	IHSTowers, UNICEF_Nigeria, Chikwe_I
2020-09-29 11:35:06	#TodayInNCDC On behalf of @NigeriaGov, we received delivery of over 100,000 #COVID19 test kits to support government’s efforts to control the pandemic. These supplies were funded by IHS Nigeria, the Nigerian subsidiary of @IHSTowers through @UNICEF_Nigeria. #ThanksIHS	tweet	41	TodayInNCDC, COVID19, ThanksIHS	http://pbs.twimg.com/media/EjFF9IVWAAEr1Tx.jpg	NigeriaGov, IHSTowers, UNICEF_Nigeria
2020-09-29 08:58:27	Ensuring proper implementation of #COVID19 guidelines for schools educational facilities is important to keep students, teachers all workers safe. #TakeResponsibility for your loved ones and those in your community. Download, share read via:	tweet	37	COVID19, TakeResponsibility	http://pbs.twimg.com/media/EjEiJvsWkAAyUMS.jpg
2020-09-28 22:42:33	A breakdown of cases by state can be found via #TakeResponsibility	tweet	69	TakeResponsibility	http://pbs.twimg.com/media/EjCVLgiXgAYJwWL.jpg
2020-09-28 22:38:30	136 new cases of #COVID19Nigeria; Lagos-71 Rivers-23 Plateau-12 Adamawa-6 Oyo-6 Kaduna-5 Abia-3 FCT-3 Katsina-2 Kwara-2 Bauchi-1 Borno-1 Edo-1 58,460 confirmed 49,895 discharged 1,111 deaths	tweet	372	COVID19Nigeria	http://pbs.twimg.com/media/EjCUQJSX0AEUkWO.jpg
2020-09-28 20:14:20	‘We can’t eat our cake have it. We know that as we open our airspace we have opened ourselves up to some increase in infection, therefore we have initiated stringent mitigation measures’ DG @Chikwe_I on Nigeria’s #COVID19 response on @ARISEtv Watch📺	tweet	37	COVID19	http://pbs.twimg.com/media/EjBzQEPXkAQqj8A.jpg	Chikwe_I, ARISEtv
2020-09-28 19:57:11	In @followKWSG, the #NCDCTeam conducted trainings on #COVID19 IPC measures for 1,013 community healthcare workers proprietary patent medicine vendors from 14 LGAs. We remain committed to providing technical support to states for the implementation of #COVID19 activities.	tweet	16	NCDCTeam, COVID19, COVID19	http://pbs.twimg.com/media/EjBvLJCWsAEqahl.jpg	followKWSG
2020-09-28 18:07:58	📢 #TodayInNCDC We convened an inaugural meeting of the National Antimicrobial Resistance Coordination Committee comprising representatives from @Fmohnigeria, @FmardNg, @FMEnvng partners. Read 📰	tweet	16	TodayInNCDC	http://pbs.twimg.com/media/EjBWTL1XkAA_DC2.jpg	Fmohnigeria, FmardNg, FMEnvng
2020-09-28 16:46:36	The #COVID19Nigeria situation report for 27th September, 2020 has been published. Our daily #COVID19 situation reports provide a summary of the epidemiological situation response activities in Nigeria. Download via: #TakeResponsibility	tweet	28	COVID19Nigeria, COVID19, TakeResponsibility	http://pbs.twimg.com/media/EjBDtGNX0AAMRXn.jpg
2020-09-28 15:23:24	Our Influenza Technical Working Group commenced a 2-day workshop today, with One-Health stakeholders from relevant government institutions The team will develop Social Behavioural Change Communication materials for effective pandemic surveillance risk communication in Nigeria	tweet	22		http://pbs.twimg.com/media/EjAwmo-XYAAQMxz.jpg
2020-09-28 13:16:42	#RABIES IS PREVENTABLE!!! More than 95% of #rabies cases in humans are from dog bites. Vaccination of dogs cats is essential to stop the spread of the disease. A bitten person should also seek immediate medical attention. #RabiesEndsHere #WorldRabiesDay #TakeResponsibility	tweet	8	RABIES, rabies, RabiesEndsHere, WorldRabiesDay, TakeResponsibility	http://pbs.twimg.com/media/EjATqzdWAAASzQw.jpg
2020-09-28 13:16:39	Initial symptoms of #Rabies includes tingling, prickling or itching feeling around the bite area. Infected people might also experience symptoms such as fever, headache, muscle aches, loss of appetite, nausea tiredness. #RabiesEndsHere #WorldRabiesDay #TakeResponsibility	tweet	7	Rabies, RabiesEndsHere, WorldRabiesDay, TakeResponsibility	http://pbs.twimg.com/media/EjATqLGWsAUwCcV.jpg
2020-09-28 13:16:36	Its #WorldRabiesDay‼‼ #Rabies is a deadly disease transmitted to humans by a bite from an infected animal. The #rabies virus affects the nerves brain causing around 59,000 human deaths every year. #RabiesEndsHere #WorldRabiesDay	tweet	59	WorldRabiesDay, Rabies, rabies, RabiesEndsHere, WorldRabiesDay	http://pbs.twimg.com/media/EjAToqdXYAIALFo.jpg
2020-09-28 10:34:35	The #COVID19 Household Seroprevalence Survey aims to better understand the burden of #COVID19 infection in the country. This survey will help to measure the presence of #COVID19 antibodies in the population of selected states in Nigeria by sex age group.	tweet	32	COVID19, COVID19, COVID19	http://pbs.twimg.com/ext_tw_video_thumb/1310527433829908483/pu/img/zlAXo4Msq5b1bSoJ.jpg
2020-09-28 08:35:58	@what_if_ng @Chikwe_I @ARISEtv @Fmohnigeria @FMICNigeria @NOA_Nigeria @PTFCOVID19 @nighealthwatch @InfectiousDz @cacovidng @AfricaCDC @CDDWestAfrica @dubawaNG @lufthansa Dear @what_if_ng Please send details of your airport and terminal options to travelportal@ncdc.gov.ng	tweet	0			what_if_ng, Chikwe_I, ARISEtv, Fmohnigeria, FMICNigeria, NOA_Nigeria, PTFCOVID19, nighealthwath, InfetiousDz, aovidng, AfriaCDC, CDDWestAfria, dubawaNG, lufthansa, what_if_ng
2020-09-28 07:19:37	📢 COMING UP!!! On #TheMorningShow today, join DG @Chikwe_I live as he discusses the latest updates on Nigeria’s response to the #COVID19 pandemic. Tune to @ARISEtv at 9:00am to watch. Livestream #TakeResponsibility	tweet	22	TheMorningShow, COVID19, TakeResponsibility	http://pbs.twimg.com/media/Ei_B7zjXYAAsk9U.jpg	Chikwe_I, ARISEtv
2020-09-27 22:24:56	A breakdown of cases by state can be found via #TakeResponsibility	tweet	66	TakeResponsibility	http://pbs.twimg.com/media/Ei9He-0WAAU-uVQ.jpg
2020-09-27 22:16:00	126 new cases of #COVID19Nigeria; FCT-30 Lagos-24 Rivers-23 Ogun-13 Katsina-9 Plateau-9 Ondo-6 Kaduna-4 Kwara-4 Imo-2 Bauchi-1 Edo-1 58,324 confirmed 49,794 discharged 1,108 deaths	tweet	364	COVID19Nigeria	http://pbs.twimg.com/media/Ei9FelRWkAAXUbo.jpg
2020-09-27 21:09:56	We’re working hard to ensure travel into out of Nigeria is a seamless process for all, while prioritising public health safety See updated FAQs, including review of the time required to carry out a #COVID19 test before traveling from 96 hrs to 120 hrs	retweet	129			Chikwe_I
2020-09-27 16:52:46	Two new labs have been activated for inclusion in the NCDC Molecular Lab Network: 🧪Osun State University Multidisciplinary Research Laboratory, Osogbo, Osun State 🧪Nasarawa State Diagnostic Laboratory, Lafia, Nasarawa Testing at any lab in the NCDC network is FREE of charge.	tweet	64		http://pbs.twimg.com/media/Ei77hhAWkAcBi36.jpg
2020-09-27 15:02:15	The #COVID19Nigeria situation report for 26th September, 2020 has been published. Our daily #COVID19 situation reports provide a summary of the epidemiological situation response activities in Nigeria. Download via: #TakeResponsibility	tweet	28	COVID19Nigeria, COVID19, TakeResponsibility	http://pbs.twimg.com/media/Ei7iNgMXkAAOYH4.jpg
2020-09-27 12:45:12	📢Nigeria International Travel Portal Q: How do I correct the information already provided? A: Please send an email to travelportal@ncdc.gov.ng with Subject: CORRECTION OF TRAVEL INFORMATION. For more NITP FAQs, visit: #TakeResponsibility	tweet	20	TakeResponsibility	http://pbs.twimg.com/media/Ei7C3VgXkAMtVMN.jpg
2020-09-27 07:59:36	As you worship today, #TakeResponsibility to stay safe healthy; ✅Wear a face mask ✅Wash your hands frequently ✅Cough/sneeze into your elbow ✅Maintain physical distance ✅Don't share personal items ✅Adhere to other #COVID19 prevention measures	tweet	46	TakeResponsibility, COVID19	http://pbs.twimg.com/media/Ei6Bd8fXYAAY7mG.jpg
2020-09-26 22:26:58	A breakdown of cases by state can be found via #TakeResponsibility	tweet	76	TakeResponsibility	http://pbs.twimg.com/media/Ei3-Y_eX0AA1Pdi.jpg
2020-09-26 22:21:11	136 new cases of #COVID19Nigeria; Lagos-41 Ogun-27 Rivers-19 Abia-10 Oyo-6 Plateau-6 Bauchi-5 Ondo-5 Ekiti-4 Kaduna-4 Edo-3 Ebonyi-2 Bayelsa-1 Delta-1 Osun-1 Yobe-1 58,198 confirmed 49,722 discharged 1,106 deaths	tweet	357	COVID19Nigeria	http://pbs.twimg.com/media/Ei39GUHWkAEhth_.jpg
2020-09-26 20:03:49	Are you a resident of Enugu, Gombe Nasarawa States❔ NCDC in collaboration with partners are conducting #COVID19 household sero-prevalence surveys to inform ongoing public health research strengthen #COVID19Nigeria response. 📜Read more via:	tweet	67	COVID19, COVID19Nigeria	http://pbs.twimg.com/media/Ei3dqfAX0AI-Pjj.jpg
2020-09-26 18:04:10	The #COVID19Nigeria situation report for 25th September, 2020 has been published. Our daily #COVID19 situation reports provide a summary of the epidemiological situation response activities in Nigeria. Download via: #TakeResponsibility	tweet	33	COVID19Nigeria, COVID19, TakeResponsibility	http://pbs.twimg.com/media/Ei3CRxzWAAIezpv.jpg
2020-09-26 14:37:59	Get tested! Visit our sample collection sites in Zamfara State when experiencing symptoms of #COVID19. Stay safe for everyone. Access full list of sites via:	tweet	38	COVID19	http://pbs.twimg.com/media/Ei2TDGiXsAAiEKZ.jpg
2020-09-26 11:40:08	Should you be allowed to enter a store without a face mask? In @BusinessDayNG, @nighealthwatch’s @VIhekweazu emphasises the need for more institutions to take responsibility in ensuring that individuals adhere to #COVID19 preventive measures.	tweet	29	COVID19		BusinessDayNg, nighealthwath, VIhekweazu
2020-09-26 08:09:53	To #WearAMask might be uncomfortable but better a mask than a ventilator. It is important to wear your face mask when you go out. #WearAMask properly: ✅Covering your nose mouth ✅No gaps ✅Secured with straps Stay safe for everyone. #TakeResponsibility	tweet	43	WearAMask, WearAMask, TakeResponsibility	http://pbs.twimg.com/ext_tw_video_thumb/1309765810861346816/pu/img/oYkHDvzu_MRrsEa_.jpg
2020-09-25 22:53:45	*Note: On the 23rd of September 2020, we erroneously reported 1 death in Bayelsa State. Today's cumulative discharged cases includes 364 recovered patients in Katsina State who were managed in the community. A breakdown of cases by state can be found via	tweet	73		http://pbs.twimg.com/media/Eiy69xfWkAMzhh5.jpg
2020-09-25 22:23:42	213 new cases of #COVID19Nigeria; Lagos-51 Plateau-51 FCT-29 Rivers-18 Ondo-12 Oyo-9 Osun-8 Gombe-7 Ogun-7 Kaduna-5 Enugu-4 Edo-3 Jigawa-3 Kano-3 Benue-1 Delta-1 Sokoto-1 58,062 confirmed 49,606 discharged 1,103 deaths	tweet	409	COVID19Nigeria	http://pbs.twimg.com/media/Eiy0FnUXkAUyYT0.jpg
2020-09-25 20:54:27	To commemorate #WorldPharmacistDay this year, DG @Chikwe_I was a keynote speaker at @NAPPSAPharm’s Annual Scientific Conference. ‘#COVID19 has thought us that health is a basis for wealth national solidarity is key. We remain grateful for the support of the Nigerian Diaspora’	tweet	24	WorldPharmaistDay, COVID19	http://pbs.twimg.com/media/EiyfqpIX0AED7bP.jpg	Chikwe_I, NAPPSAPharm
2020-09-25 20:24:55	Important milestone for our country today, with the official handover of the Infectious Disease Care Centre that we started in 2019 Very grateful to the Hon. Ministers @Fmohnigeria, especially @IsaacFAdewole who provided the initial approval support to kickstart this project	retweet	89			Chikwe_I
2020-09-25 19:38:31	The #COVID19Nigeria situation report for 24th September, 2020 has been published. Our daily #COVID19 situation reports provide a summary of the epidemiological situation response activities in Nigeria. Download via: #TakeResponsibility	tweet	32	COVID19Nigeria, COVID19, TakeResponsibility	http://pbs.twimg.com/media/EiyOQzoXsAAYl2j.jpg
2020-09-25 18:44:27	‘@WHO looks forward to the continuous support of @NigeriaGov as well as the NCDC as national focal point for the International Health Regulations Improving capacity for the IHR is paramount to mitigating the impact of outbreaks like #COVID19’ ~@WHONigeria Country Rep @WMulombo	tweet	3	COVID19	http://pbs.twimg.com/media/EiyB6TGWAAU8yty.jpg	WHO, NigeriaGov, WHONigeria, WMulombo
2020-09-25 18:44:24	‘@Fmohnigeria is proud of achieving this milestone in FCT commends NCDC, management of UATH partners engaged in the successful completion of this project. We will ensure NCDC has the resources to deliver on its mandate’ ~ Honorable Minister - @Fmohnigeria, @DrEOEhanire	tweet	4		http://pbs.twimg.com/media/EiyB5k2XcAILAVP.jpg	Fmohnigeria, Fmohnigeria, DrEOEhanire
2020-09-25 18:44:21	‘At NCDC, we remain committed to working with all states the FCT We’re grateful to the management staff of UATH, House Senate Committees, Honourable Ministers Perm Sec - @Fmohnigeria for the strong commitment that enabled completion of this centre’ ~@Chikwe_I, DG NCDC	tweet	2		http://pbs.twimg.com/media/EiyB468XYAM2MMZ.jpg	Fmohnigeria, Chikwe_I
2020-09-25 18:44:19	‘When we began establishment of this centre in 2019, we didn’t anticipate that one year down the line, we would be dealing with a pandemic of this scale. Today, we now have a centre in FCT where we can jointly manage highly pathogenic infectious diseases’ @Chikwe_I, DG NCDC	tweet	4		http://pbs.twimg.com/media/EiyB3XJX0AAY7W5.jpg	Chikwe_I
2020-09-25 16:55:49	At the official handover of the centre built equipped by NCDC, DG @Chikwe_I reiterated commitment to building functional sustainable structures that will strengthen national health security, now and for the future. #TakeResponsibility	tweet	4	TakeResponsibility	http://pbs.twimg.com/media/EixpDDGXYAUclLk.jpg	Chikwe_I
2020-09-25 16:55:46	Today, we’re pleased to the announce the official handover of Infectious Disease Care Centre by Honourable Minister @Fmohnigeria, @DrEOEhanire to the Management of University of Abuja Teaching Hospital (UATH). 📢 Read 📰 #TakeResponsibility	tweet	39	TakeResponsibility	http://pbs.twimg.com/media/EixpCW-X0AIeZa-.jpg	Fmohnigeria, DrEOEhanire
2020-09-25 12:23:26	Are you in Jigawa State and experiencing symptoms of #COVID19❓ Please visit one of our sample collection sites in Jigawa State to get tested. Access full list of sites via:	tweet	33	COVID19	http://pbs.twimg.com/media/EiwqspcWoAggWP8.jpg
2020-09-25 08:36:57	🚨 #NCDCUpdate This year, @nemanigeria has warned that flooding may affect 275 LGAs in 28 states in Nigeria. Read our latest public health advisory on 10 essential measures to prevent infectious disease outbreaks during flooding. 📄	tweet	37	NCDCUpdate	http://pbs.twimg.com/media/Eiv23XZXYAAjMSm.jpg	nemanigeria
2020-09-24 22:38:48	A breakdown of cases by state can be found via #TakeResponsibility	tweet	66	TakeResponsibility	http://pbs.twimg.com/media/Eitt9G-XkAIJyHr.jpg
2020-09-24 22:23:40	125 new cases of #COVID19Nigeria; Lagos-37 Plateau-18 FCT-17 Ogun-15 Rivers-10 Benue-7 Kaduna-7 Anambra-5 Oyo-3 Cross River-2 Ondo-2 Edo-1 Imo-1 57,849 confirmed 49,098 discharged 1,102 deaths	tweet	337	COVID19Nigeria	http://pbs.twimg.com/media/Eitqfi7XcAAmMjr.jpg
2020-09-24 18:23:42	Our latest Public Health Advisory on #COVID19 reflects new information measures to curb the spread of #COVID19Nigeria including: ✅Travel advice ✅Advice for health workers ✅Advice for businesses ✅How to protect yourself 📜Read #TakeResponsibility	tweet	29	COVID19, COVID19Nigeria, TakeResponsibility	http://pbs.twimg.com/media/EiszklcXkAE5lDO.jpg
2020-09-24 15:03:50	📢 COMING UP!!! 📺 This evening on #COVID19Watch, our Director of Health Emergency Preparedness Response, @johnoladejo will be live to discuss the latest updates on Nigeria’s response to the #COVID19 pandemic. Tune to @channelstv at 6pm to join. #TakeResponsibility	tweet	18	COVID19Wath, COVID19, TakeResponsibility	http://pbs.twimg.com/media/EisF1HeXsAAph1F.jpg	johnoladejo, hannelstv
2020-09-24 12:52:31	The #COVID19Nigeria situation report for 23rd September, 2020 has been published. Our daily #COVID19 situation reports provide a summary of the epidemiological situation response activities in Nigeria. Download via: #TakeResponsibility	tweet	35	COVID19Nigeria, COVID19, TakeResponsibility	http://pbs.twimg.com/media/EirnxibWAAQmcu7.jpg
2020-09-24 11:03:14	At the donation ceremony, Senator Adeleke Mamora, Honourable Minister of State for Health, expressed his gratitude for the continual support of @Koicainnigeria to strengthen Nigeria's response to #COVID19.	tweet	6	COVID19	http://pbs.twimg.com/media/EirOwpcXgAA7VP_.jpg	Koiainnigeria
2020-09-24 11:03:12	"The Smart Walk-through Booths will improve protection for medical staff during sample collection, and support mass screening for #COVID19Nigeria in a timely and efficient manner." ~ @Koicainnigeria Country Director, Mr Woochan Chang at the handover ceremony.	tweet	7	COVID19Nigeria	http://pbs.twimg.com/media/EirOvYsWkAEYCHv.jpg	Koiainnigeria
2020-09-24 11:03:06	#TodayInNCDC @NigeriaGov through NCDC has received a donation of 3 Smart #COVID19 Walk-through Testing Booths from the Government of the Rep. of Korea through @Koicainnigeria. This comes to boost national scale-up of sample collection testing capacity for #COVID19Nigeria.	tweet	31	TodayInNCDC, COVID19, COVID19Nigeria	http://pbs.twimg.com/media/EirOuDhX0AE7Zw6.jpg	NigeriaGov, Koiainnigeria
2020-09-24 10:20:09	"The Smart Walk-through Booths will improve protection for medical staff during sample collection, and support mass screening for #COVID19Nigeria in a timely and efficient manner." ~ The Korean Ambassador to Nigeria, HE Lee In-tae, at the handover ceremony.	tweet	8	COVID19Nigeria	http://pbs.twimg.com/media/EirD4cSWAAEGXnS.jpg
2020-09-23 22:22:44	A breakdown of cases by state can be found via #TakeResponsibility	tweet	88	TakeResponsibility	http://pbs.twimg.com/media/Eiogr3WWAAQ-9Mv.jpg
2020-09-23 22:19:21	111 new cases of #COVID19Nigeria; Lagos-31 Gombe-18 Kaduna-18 FCT-15 Rivers-14 Imo-3 Kwara-3 Oyo-3 Bayelsa-2 Ogun-2 Edo-1 Osun-1 57,724 confirmed 48,985 discharged 1,102 deaths	tweet	383	COVID19Nigeria	http://pbs.twimg.com/media/Eiof6fzWAAAs5sU.jpg
2020-09-23 21:31:14	In attendance were major stakeholders including Commissioners for Health Education, Traditional rulers, NUT, SUBEB Executive Secretary, PTAs, school management committee, Association of School Proprietors head teachers.	tweet	11		http://pbs.twimg.com/media/EioU4wkXkAEYFsc.jpg
2020-09-23 21:31:06	This week, NCDC supported @NigEducation partners in a 3-day stakeholder dialogue across the 6 geopolitical zones in Nigeria on an integrated approach to safe school reopening.	tweet	50		http://pbs.twimg.com/media/EioU2JZX0AAGkAB.jpg	NigEduation
2020-09-23 20:33:28	#TodayInNCDC MD/CEO of @officialNEDC, Mohammed G. Alkali paid a courtesy visit to DG @Chikwe_I, to discuss expansion of diagnostic capacity for infectious diseases in the North East, as well as workforce capacity strengthening for sustainability beyond the #COVID19 pandemic.	tweet	25	TodayInNCDC, COVID19	http://pbs.twimg.com/media/EioHradWsAUaq8F.jpg	offiialNEDC, Chikwe_I
2020-09-23 19:31:19	The latest Weekly Epidemiological Report (week 36) #NCDCWER has been published on our website. This week's editorial focuses on the launch of #COVID19 seroprevalence household surveys in Lagos, Gombe, Enugu Nasarawa states. Read: #TakeResponsibility	tweet	22	NCDCWER, COVID19, TakeResponsibility	http://pbs.twimg.com/media/Ein5dIVWAAEczA9.jpg
2020-09-23 17:03:01	The #COVID19Nigeria situation report for 22nd September, 2020 has been published. Our daily #COVID19 situation reports provide a summary of the epidemiological situation response activities in Nigeria. Download via: #TakeResponsibility	tweet	36	COVID19Nigeria, COVID19, TakeResponsibility	http://pbs.twimg.com/media/EinXgNHWsAAnK_u.jpg
2020-09-23 15:11:23	☑Are you in the Federal Capital Territory❓ ☑Do you have symptoms of #COVID19❓ ☑Have you been in close contact with a recently confirmed case❓ Please visit one of our sample collection sites in FCT to get tested. Access full list of sites via:	tweet	49	COVID19	http://pbs.twimg.com/media/Eim9-AuX0AUMJQD.jpg
2020-09-23 11:30:22	You might come in contact with infected people with no symptoms. It is important to maintain physical distancing and avoid large gatherings because you may not know who may have #COVID19. #TakeResponsibility to keep yourself and your loved ones safe.	tweet	33	COVID19, TakeResponsibility	http://pbs.twimg.com/media/EimLYbAWsAMRdbf.jpg
2020-09-23 08:16:50	📢Nigeria International Travel Portal Q: Must travelers departing from Nigeria test for COVID-19? A: The requirement for COVID-19 PCR negative test depends on the airline and travel destination. For more NITP FAQs, visit:	tweet	68		http://pbs.twimg.com/media/EilfFPIXYAAA8e-.jpg
2020-09-22 22:30:43	A breakdown of cases by state can be found via #TakeResponsibility	tweet	79	TakeResponsibility	http://pbs.twimg.com/media/EijY6rxWkAAt605.jpg
2020-09-22 22:22:20	176 new cases of #COVID19Nigeria; Lagos-73 Plateau-50 FCT-17 Rivers-8 Ondo-6 Niger-5 Ogun-5 Edo-3 Kaduna-3 Oyo-2 Bauchi-1 Bayelsa-1 Delta-1 Nasarawa-1 57,613 confirmed 48,836 discharged 1,100 deaths	tweet	353	COVID19Nigeria	http://pbs.twimg.com/media/EijXAqrWoAIwhmx.jpg
2020-09-22 21:22:52	Every week, @OoasWaho organises #COVID19 lesson-sharing sessions for National Public Health Institutes in West Africa At today’s session, DG @Chikwe_I shared major lessons from Nigeria’s response, as well as our vision at NCDC to contribute to stronger regional health security	tweet	25	COVID19	http://pbs.twimg.com/media/EijJZaiWAAIKDvb.jpg	OoasWaho, Chikwe_I
2020-09-22 16:13:57	In this week's #NHWTorchlightSeries, @Adam_Alqali highlights how active community case search transformed #COVID19 testing in @KanostateNg. Read full story:	retweet	26	NHWTorhlightSeries, COVID19		nighealthwath, Adam_Alqali
2020-09-22 14:40:00	List of sample collection sites in Sokoto State has been uploaded on our website Access full list via: #TakeResponsibility	tweet	31	TakeResponsibility	http://pbs.twimg.com/media/EihtLYyXgAAhgEj.jpg
2020-09-22 11:06:10	The #COVID19Nigeria situation report for 21st September, 2020 has been published. Our daily #COVID19 situation reports provide a summary of the epidemiological situation response activities in Nigeria. Download via: #TakeResponsibility	tweet	34	COVID19Nigeria, COVID19, TakeResponsibility	http://pbs.twimg.com/media/Eig8PLYXkAMtU9w.jpg
2020-09-22 08:01:07	A properly worn face mask acts as a protective barrier to prevent the spread of #COVID19. #WearAMask properly: ✅Covering your nose mouth ✅No gaps ✅Secured with straps Remember, a face mask is a personal item must not be shared. #TakeResponsibility	tweet	29	COVID19, WearAMask, TakeResponsibility	http://pbs.twimg.com/media/EigR5IPWAAErxgX.jpg
2020-09-21 22:30:43	A breakdown of cases by state can be found via #TakeResponsibility	tweet	80	TakeResponsibility	http://pbs.twimg.com/media/EiePUQQXkAAFLrf.jpg
2020-09-21 22:16:50	195 new cases of #COVID19Nigeria; Enugu-51 Gombe-40 Lagos-39 Plateau-23 FCT-15 Rivers-12 Kaduna-8 Ondo-3 Bauchi-2 Edo-1 Ogun-1 57,437 confirmed 48,674 discharged 1,100 deaths	tweet	423	COVID19Nigeria	http://pbs.twimg.com/media/EieMJEkXsAAoP-F.jpg
2020-09-21 19:42:59	Proud of ongoing efforts with @nimrnigeria supported by our partners, to implement #COVID19 household surveys in Nigeria Fully committed to ensuring that our public health response is guided by data and scientific evidence	retweet	41	COVID19		Chikwe_I, nimrnigeria
2020-09-21 19:30:15	As Nigeria’s #COVID19 response continues, our Research Team is working hard to generate scientific evidence that can guide decision-making. We thank all State Epidemiologists, surveillance officers and personnel involved in ensuring data collection, analysis reporting.	tweet	7	COVID19	http://pbs.twimg.com/media/EidmB_hXgAAFWf-.jpg
2020-09-21 19:30:11	At the time of the study, the most common signs symptoms reported by #COVID19 patients in Nigeria were cough and fever. In addition, most patients who died were reported to have difficulty in breathing. Most people who died were 61-70 years of age.	tweet	5	COVID19
2020-09-21 19:30:11	Nigeria’s #COVID19 case fatality ratio (2.8% in June) was less than most countries within outside Africa. This may be attributable to the young population as most people who tested positive for the disease were between ages 31-40 years. More males were affected than females.	tweet	7	COVID19	http://pbs.twimg.com/media/EidmBZHXYAAm1l3.jpg
2020-09-21 19:30:09	The epidemiological analysis in this paper focuses on data from the 1st 5 months of Nigeria’s #COVID19 response #COVID19 incidence varies across states- may be attributable to different population size, presence of intntl airports testing capacity at beginning of the outbreak	tweet	7	COVID19, COVID19	http://pbs.twimg.com/media/EidmA8WWkAYfDVy.jpg
2020-09-21 19:30:07	📢 #NCDCPublication Our latest paper describing the epidemiology of #COVID19 in Nigeria has been published on @Epidemio_Infect journal. The development of this paper was led by NCDC staff Nigeria’s State Epidemiologists. 📜 Thread on major findings👇🏽	tweet	57	NCDCPubliation, COVID19	http://pbs.twimg.com/media/EidmAVbWoAE9xoz.jpg	Epidemio_Infet
2020-09-21 18:25:11	📢COMING UP TONIGHT!!! In few minutes, @OlaoluAderinol1, Incident Manager of the NCDC led National #COVID19 Emergency Operations Centre will be live on Facebook. Topic: Are we winning the fight against the pandemic? 🕗 8pm Livestream via 👇🏽	tweet	17	COVID19	http://pbs.twimg.com/media/EidXJAqWsAAt-Ah.jpg	OlaoluAderinol1
2020-09-21 17:47:27	‘The drivers of #COVID19 are different across the country, therefore subnational understanding of transmission is critical. We can’t celebrate decline in national figures until we test sufficient numbers in every state’ ~@Chikwe_I at @PTFCOVID19 briefing #TakeResponsibility	tweet	5	COVID19, TakeResponsibility	http://pbs.twimg.com/media/EidOgKuWoAAsSEw.jpg	Chikwe_I, PTFCOVID19
2020-09-21 17:47:24	At today’s @PTFCOVID19 briefing, DG @Chikwe_I announced Nigeria’s first large seroprevalence survey for #COVID19. ‘NCDC in collaboration with @nimrnigeria partners is conducting a household seroprevalence survey for better understanding of #COVID19 transmission in Nigeria’	tweet	32	COVID19, COVID19	http://pbs.twimg.com/media/EidOfBkXgAUIjrd.jpg	PTFCOVID19, Chikwe_I, nimrnigeria
2020-09-21 16:36:35	We thank Hon Minister @DrEOEhanire for his leadership of the health sector response We acknowledge the support of our partners @USCDCNIGERIA @UCLGlobalHealth @CIHEB_Nigeria in the development implementation of this critical research activity	tweet	7			DrEOEhanire, USCDCNIGERIA, UCLGlobalHealth, CIHEB_Nigeria
2020-09-21 16:36:35	Through this survey, we aim to estimate the presence of antibodies in individuals who may have had #COVID19 in #Nigeria without presenting with symptoms We’re committed to implementing public health research activities that will provide additional evidence for Nigeria’s response	tweet	12	COVID19, Nigeria
2020-09-21 16:36:34	📢#NCDCUpdate We’re pleased to announce that NCDC, @nimrnigeria our partners are set to begin household seroprevalence surveys in Nigeria, starting in Lagos, Gombe, Enugu, Nasarawa States This is part of research on the burden of #COVID19 in Nigeria 📰	tweet	66	NCDCUpdate, COVID19	http://pbs.twimg.com/media/Eic-R-wWkAAAIiJ.jpg	nimrnigeria
2020-09-21 14:02:37	Please join the #HMH @DrEOEhanire, #AfricanCancerCEOs, High Level-Officials other #Globalleaders on this webinar: “The State of Cancer Control Amidst #COVID19”. 🗓️ @24th Sept 2020 🕙 @12:00pm Click here 👇	retweet	42	HMH, AfrianCanerCEOs, Globalleaders		Fmohnigeria, DrEOEhanire
2020-09-21 11:50:27	The #COVID19Nigeria situation report for 20th September, 2020 has been published. Our daily #COVID19 situation reports provide a summary of the epidemiological situation response activities in Nigeria. Download via: #TakeResponsibility	tweet	27	COVID19Nigeria, COVID19, TakeResponsibility	http://pbs.twimg.com/media/Eib8zRAXsAY8C7q.jpg
2020-09-21 08:27:56	Frequent hand washing with soap under running water is one of the most effective ways to stop spread of diseases like #COVID19 that are transmitted via person-to-person contact or by touching contaminated surfaces. #TakeResponsibility to keep yourself loved ones safe healthy	tweet	39	COVID19, TakeResponsibility	http://pbs.twimg.com/media/EibOcKWXkAAJGC3.jpg
2020-09-20 22:42:56	A breakdown of cases by state can be found via #TakeResponsibility	tweet	74	TakeResponsibility	http://pbs.twimg.com/media/EiZIiqOWAAIBRqZ.jpg
2020-09-20 22:25:51	97 new cases of #COVID19Nigeria; Lagos-46 Kwara-12 Rivers-11 Adamawa-4 Niger-4 Ogun-4 Osun-4 Ekiti-3 Imo-3 Kaduna-3 Plateau-2 FCT-1 57,242 confirmed 48,569 discharged 1,098 deaths	tweet	414	COVID19Nigeria	http://pbs.twimg.com/media/EiZEf1HX0AcqwNf.jpg
2020-09-20 19:41:35	📢COMING UP!!! Are we winning the fight against the pandemic? Join @OlaoluAderinol1, Incident Manager of the NCDC led National #COVID19 Emergency Operations Centre tomorrow at 8pm for all you need to know. Send questions to @EiENigeria Livestream via-	tweet	34	COVID19	http://pbs.twimg.com/media/EiYfCZ1XgAE-DrZ.jpg	OlaoluAderinol1, EiENigeria
2020-09-20 14:33:36	The #COVID19Nigeria situation report for 19th September, 2020 has been published. Our daily #COVID19 situation reports provide a summary of the epidemiological situation response activities in Nigeria. Download via: #TakeResponsibility	tweet	42	COVID19Nigeria, COVID19, TakeResponsibility	http://pbs.twimg.com/media/EiXYhhdXsAAvKF6.jpg
2020-09-20 11:28:45	There is no scientific evidence that disinfectant tags often known as ‘Air Doctor’ can protect people against #COVID19. Read our recent advisory on the use of 'Air Doctor' by the public to prevent #COVID19. 📜 #TakeResponsibility	tweet	290	COVID19, COVID19, TakeResponsibility	http://pbs.twimg.com/media/EiWuPqvXsAEKUu7.jpg
2020-09-20 07:41:02	Do not use a face shield without a face mask. A face shield alone cannot prevent the spread of infectious diseases like #COVID19. Remember to: ✅Wear a face mask ✅Wash your hands with soap under running water ✅Cough/sneeze into your elbow #TakeResponsibility	tweet	113	COVID19, TakeResponsibility	http://pbs.twimg.com/media/EiV6H3lWoAAok3A.jpg
2020-09-19 22:34:31	A breakdown of cases by state can be found via #TakeResponsibility	tweet	74	TakeResponsibility	http://pbs.twimg.com/media/EiT82i8XsAMHCWj.jpg
2020-09-19 22:22:40	189 new cases of #COVID19Nigeria; Lagos-70 Plateau-37 FCT-24 Kaduna-19 Rivers-12 Oyo-5 Ogun-4 Ebonyi-3 Katsina-3 Ondo-3 Osun-3 Imo-2 Yobe-2 Ekiti-1 Nasarawa-1 57,145 confirmed 48,431 discharged 1,095 deaths	tweet	459	COVID19Nigeria	http://pbs.twimg.com/media/EiT6UY0X0AEuz0p.jpg
2020-09-19 19:08:42	Today we concluded a week-long training on Behavioral Change in Infection Prevention Control for health facility focal persons. Participants were taught the process of discovering functional solutions to challenges in the implementation of IPC using a participatory approach.	tweet	37		http://pbs.twimg.com/media/EiTN558XsAkbaTF.jpg
2020-09-19 15:08:32	We’ve had great support from @cacovidng in response to #COVID19, coordinated by my dear colleague and sister Zouera Youssoufou In today’s @GuardianNigeria, Zouera shares important lessons for women in leadership	retweet	36	COVID19		Chikwe_I, aovidng
2020-09-19 13:57:27	The #COVID19Nigeria situation report for 18th September, 2020 has been published. Our daily #COVID19 situation reports provide a summary of the epidemiological situation response activities in Nigeria. Download via: #TakeResponsibility	tweet	33	COVID19Nigeria, COVID19, TakeResponsibility	http://pbs.twimg.com/media/EiSGrjxXsAUkGS_.jpg
2020-09-19 10:50:35	Cloth masks provide protection when properly worn cared for. ✅Wear mask covering your nose mouth ✅Handle mask with clean hands ✅Wash cloth face masks after each use #MaskOnNaija with other preventive measures Learn how to make your own face mask:	tweet	39	MaskOnNaija	http://pbs.twimg.com/media/EiRb18ZWoAAaHyd.jpg
2020-09-19 10:39:06	Elderly persons especially those who are living with health conditions such as Diabetes, Cancer Hypertension are advised not to travel during the #COVID19 pandemic. #TakeResponsibility adhere to all non pharmaceutical preventive measures of #COVID19 if you must travel.	retweet	55			Fmohnigeria
2020-09-19 07:00:41	Everyone has a role to play to reduce the spread of #COVID19 during the election Quite a number of people who are infected with #COVID19 are #ASYMPTOMATIC but can spread the disease to others. ✅Wear YOUR face mask PROPERLY ✅COUGH/SNEEZE into your ELBOW ✅Practice HAND HYGIENE	tweet	39	COVID19, COVID19, ASYMPTOMATIC	http://pbs.twimg.com/media/EiQnS9iX0AEXYZV.jpg
2020-09-18 22:47:09	Our discharges today include 100 community recoveries managed in Oyo State in line with new case management guidelines. A breakdown of cases by state can be found via #TakeResponsibility	tweet	83	TakeResponsibility	http://pbs.twimg.com/media/EiO2UI_WAAkL3zt.jpg
2020-09-18 22:32:53	221 new cases of #COVID19Nigeria; Lagos-59 Abia-46 FCT-22 Gombe-20 Plateau-17 Rivers-11 Bauchi-7 Benue-6 Ekiti-6 Imo-6 Kaduna-4 Kwara-4 Ondo-4 Ogun-3 Osun-3 Bayelsa-1 Edo-1 Kano-1 56,956 confirmed 48,305 discharged 1,094 deaths	tweet	404	COVID19Nigeria	http://pbs.twimg.com/media/EiOzBofX0AIYfb0.jpg
2020-09-18 17:23:24	The #COVID19 Situation Report for 17th September is now available. Today’s report includes a correction on the total number of tests carried out, following an error in reporting on 16th September. Download via:	tweet	48	COVID19	http://pbs.twimg.com/media/EiNsOtnXYAcILoT.jpg
2020-09-18 14:01:55	📢IVR Self-Assessment Tool DO NOT ignore your symptoms. A sudden loss of taste/smell, cough or fever may be #COVID19. Please dial *258*258# for the COVID-19 self-assessment tool if you suspect that you or a loved one may have been exposed to #COVID19. #TakeResponsibility	tweet	41	COVID19, COVID19, TakeResponsibility	http://pbs.twimg.com/media/EiM-HvUXcAMwPgQ.jpg
2020-09-18 11:09:00	The risk of getting infected with #COVID19 is higher when we don't wear #facemask to public places. #Wear your facemask properly at all times. Adhere to all non pharmaceutical preventive measures of #COVID19. #StaySafe	retweet	76	COVID19, faemask, Wear		Fmohnigeria
2020-09-18 08:04:17	If you MUST gather to worship in the MOSQUE today, take PREVENTIVE MEASURES to PROTECT yourself loved ones. Remember, you can come in contact with infected people with no symptoms in the mosque. Wear a face mask don't share personal items. #TakeResponsibility	tweet	45	TakeResponsibility	http://pbs.twimg.com/media/EiLsQj1XsAE4KKg.jpg
2020-09-17 22:30:57	A breakdown of cases by state can be found via #TakeResponsibility	tweet	74	TakeResponsibility	http://pbs.twimg.com/media/EiJpASPWoAA3sTx.jpg
2020-09-17 22:20:16	131 new cases of #COVID19Nigeria; Lagos-45 Kaduna-17 Plateau-17 FCT-16 Delta-6 Niger-6 Kwara-5 Oyo-3 Akwa Ibom-2 Cross River-2 Ekiti-2 Enugu-2 Osun-2 Sokoto-2 Bauchi-1 Ebonyi-1 Katsina-1 Rivers-1 56,735 confirmed 48,092 discharged 1,093 deaths	tweet	413	COVID19Nigeria	http://pbs.twimg.com/media/EiJmhwgWoAA_cJt.jpg
2020-09-17 20:30:00	“We‘re working closely with @NigEducation, other stakeholders partners to ensure required safety measures are in place to reduce risk of #COVID19 spread in schools. Safe reopening requires collective efforts of everyone not the government alone” ~@ElsieIlori at @PTFCOVID19	tweet	18	COVID19	http://pbs.twimg.com/media/EiJNWl-X0AAvToO.jpg	NigEduation, ElsieIlori, PTFCOVID19
2020-09-17 20:29:58	“We published a guideline with recommendations to reduce the risk of #COVID19 exposure during elections. The virus thrives in mass gatherings, which is likely to occur during elections. Therefore compliance to safety measures is critical” ~ @ElsieIlori #TakeResponsibility	tweet	17	COVID19, TakeResponsibility	http://pbs.twimg.com/media/EiJNV_JWkAIAWvb.jpg	ElsieIlori
2020-09-17 20:29:55	At today’s @PTFCOVID19 press briefing, Head of Surveillance @ElsieIlori spoke on two critical areas gaining nationwide attention; 🗳 The upcoming elections in Edo Ondo 📚 Safe re-opening of schools learning facilities	tweet	35		http://pbs.twimg.com/media/EiJNVNeXcAERa7y.jpg	PTFCOVID19, ElsieIlori
2020-09-17 19:50:48	Joined today’s NEC meeting on invitation of H.E VP @ProfOsinbajo to brief all State Governors on #COVID19 response activities, progress challenges We all agreed that this is not a time for us to be complacent. We will #keeppushing on preventing, testing, tracing treating	retweet	38	COVID19		Chikwe_I, ProfOsinbajo
2020-09-17 14:12:56	WEARING a face mask WRONGLY is as good as NOT wearing a mask AT ALL. Remember during elections, you can come in contact with infected people with no symptoms at polling stations. #TakeResponsibility to keep yourself loved ones safe. Read more via:	tweet	39	TakeResponsibility	http://pbs.twimg.com/media/EiH3DTGUwAI0oXX.jpg
2020-09-17 11:11:40	The #COVID19Nigeria situation report for 16th September, 2020 has been published. Our daily #COVID19 situation reports provide a summary of the epidemiological situation response activities in Nigeria. Download via: #TakeResponsibility	tweet	41	COVID19Nigeria, COVID19, TakeResponsibility	http://pbs.twimg.com/media/EiHNkD-WAAAi_li.jpg
2020-09-17 10:19:25	“Big outbreaks can happen anytime, we need to invest now. We started at a very low base still have a long way to go. Sizable sustainable investment at all levels with the private sector, is critical for our health security” ~Dr Ibekwe on @NTANewsNow #TakeResponsibility	tweet	5	TakeResponsibility	http://pbs.twimg.com/media/EiHBmOXWAAAbBnK.jpg	NTANewsNow
2020-09-17 10:19:22	“By investing in health security, we moved from paper-based to real-time disease surveillance using @SORMAS_open, across all our 774 LGAs. We were able to establish rapidly scale #COVID19 testing capacity at the onset of the outbreak” ~Dr Ibekwe, NCDC Head of Special Duties	tweet	4	COVID19	http://pbs.twimg.com/media/EiHBlmgWAAMUAN_.jpg	SORMAS_open
2020-09-17 08:31:03	📢#NCDCInTheNews ‘The Nigeria Centre for Disease Control has debunked claims that it receives money from passengers intending to embark on travels, through the official ‘Nigeria International Travel Portal’ 📰@TheNationNews Reports. #TakeResponsibility	tweet	17	NCDCInTheNews, TakeResponsibility		TheNationNews
2020-09-17 07:18:11	📢 COMING UP!!! 📺 This morning on #BusinessExtra, our Deputy Director of Special Duties, Dr Priscilla Ibekwe will be discussing investing in health security in Nigeria, in context of #COVID19. Join the discussion live on @NTANewsNow at 9:30am. #TakeResponsibility	tweet	16	BusinessExtra, COVID19, TakeResponsibility	http://pbs.twimg.com/media/EiGYHyWWsAAjZxC.jpg	NTANewsNow
2020-09-16 22:38:56	Our discharges today include 2,967 community recoveries in FCT and 103 community recoveries in Kwara State managed in line with new case management guidelines. A breakdown of cases by state can be found via #TakeResponsibility	tweet	80	TakeResponsibility	http://pbs.twimg.com/media/EiEhRKIX0AIkh6H.jpg
2020-09-16 22:30:20	126 new cases of #COVID19Nigeria; FCT-37 Lagos-27 Plateau-16 Kaduna-9 Abia-7 Gombe-6 Ondo-6 Imo-5 Delta-2 Ekiti-2 Kwara-2 Oyo-2 Bauchi-1 Kano-1 Katsina-1 Ogun-1 Yobe-1 56,604 confirmed 47,872 discharged 1,091 deaths	tweet	438	COVID19Nigeria	http://pbs.twimg.com/media/EiEfTaDWkAERelZ.jpg
2020-09-16 20:07:29	The latest Weekly Epidemiological Report (week 35) #NCDCWER has been published on our website. This week's editorial focuses on the Nigeria International Travel Portal key information every traveller must know. Read more via: #TakeResponsibility	tweet	35	NCDCWER, TakeResponsibility	http://pbs.twimg.com/media/EiD-mUZWoAA0z8V.jpg
2020-09-16 18:33:11	Today, we partnered with @FinMinNigeria to hold a workshop for National Action Plan on Health Security(NAPHS) technical leads on Financing Health Security in Nigeria. We discussed steps to identify, establish expand federal budgetary allocation for health security activities.	tweet	34		http://pbs.twimg.com/media/EiDo8MgWkAAd1bI.jpg	FinMinNigeria
2020-09-16 14:58:33	We‘re excited to announce complete deployment of @SORMAS_open to priority health facilities, 774 LGAs 36+1 states, enabling digital disease surveillance in Nigeria. We’re grateful to our partners state leadership for this milestone in strengthening national health security.	tweet	38		http://pbs.twimg.com/media/EiC32BxWoAMXfyi.jpg	SORMAS_open
2020-09-16 14:48:22	In 2017, we commenced deployment of @SORMAS_open, a software for real-time reporting analysis of infectious diseases, kickstarting with 8 states in Nigeria SORMAS has been used to manage outbreaks such as the 2017 Monkeypox outbreak, the 2018 Meningitis Lassafever outbreaks.	tweet	46		http://pbs.twimg.com/media/EiC1jLyXkAUNFGO.jpg	SORMAS_open
2020-09-16 12:26:11	The #COVID19Nigeria situation report for 15th September, 2020 has been published. Today's #COVID19 situation report includes a breakdown of testing done by states in Nigeria. Download via: #TakeResponsibility	tweet	37	COVID19Nigeria, COVID19, TakeResponsibility	http://pbs.twimg.com/media/EiCVB_yWkAELvJ7.jpg
2020-09-16 08:09:29	📢#NCDCInTheNews ‘Decline in Nigeria’s #COVID19 cases doesn’t mean we‘ve flattened the curve. In August, testing dropped by 36% due to decline in sample collection’ @chinwe_ochu explains further in this @nighealthwatch interview 📺 #TakeResponsibility	tweet	47	NCDCInTheNews, COVID19, TakeResponsibility	http://pbs.twimg.com/ext_tw_video_thumb/1306142438646521858/pu/img/hbOVbxe18RAJOPQ0.jpg	hinwe_ohu, nighealthwath
2020-09-15 22:24:00	A breakdown of cases by state can be found via #TakeResponsibility	tweet	92	TakeResponsibility	http://pbs.twimg.com/media/Eh_UQmjWoAISO-3.jpg
2020-09-15 22:16:03	90 new cases of #COVID19Nigeria; Lagos-33 Plateau-27 Kaduna-17 Ogun-6 FCT-4 Anambra-1 Ekiti-1 Nasarawa-1 56,478 confirmed 44,430 discharged 1,088 deaths	tweet	458	COVID19Nigeria	http://pbs.twimg.com/media/Eh_ScYmWkAEt4al.jpg
2020-09-15 20:29:08	Today, our Public Health Emergency Operation Centre(PHEOC) optimisation team assessed @AnambraPHEOC to detect gaps design needed interventions We continue to support engage stakeholders in states to strengthen response capacity to emergency disease outbreaks such as #COVID19	tweet	22	COVID19	http://pbs.twimg.com/media/Eh-5748WoAIoBnj.jpg	AnambraPHEOC
2020-09-15 17:38:59	Thank you @NigeriaScience for inviting me to speak on the role of science research in enhancing Nigeria’s #COVID19 response at #NISA20202Conference Our response to this pandemic has created opportunities that we‘re building on, to strengthen public health research in Nigeria	retweet	36	COVID19		Chikwe_I, NigeriaSiene
2020-09-15 16:38:44	The #COVID19Nigeria situation report for 14th September, 2020 has been published. Our daily #COVID19 situation reports provide a summary of the epidemiological situation response activities in Nigeria. Download via: #TakeResponsibility	tweet	42	COVID19Nigeria, COVID19, TakeResponsibility	http://pbs.twimg.com/media/Eh-FPDNWoAU105A.jpg
2020-09-15 14:16:26	📢 #NCDCInTheNews “As international flights resume, we don’t want an influx of imported cases. We need the cooperation of return travelers, adherence to protocols so we maintain the gains achieved in the response’ @ElsieIlori on @vanguardngrnews 📰	tweet	40	NCDCInTheNews		ElsieIlori, vanguardngrnews
2020-09-15 11:43:03	Electoral staff should #TakeResponsibility to protect themselves in the upcoming elections. ✅Practice hand hygiene frequently ✅Practice routine cleaning of equipment minimise use of shared materials ✅Stay at home if experiencing #COVID19 symptoms	tweet	33	TakeResponsibility, COVID19	http://pbs.twimg.com/media/Eh9BkR4XkAA_mZ7.jpg
2020-09-15 08:41:56	Does the decline in daily confirmed #COVID19 cases mean that Nigeria is flattening the curve? @chinwe_ochu gives an answer. #HealthFactCheckNaija @NCDCgov @PTFCOVID19 @FMICNigeria @DigiCommsNG @NOA_Nigeria @Fmohnigeria @DrEOEhanire @Chikwe_I @cacovidng @meedan @WHONigeria	retweet	41	COVID19		nighealthwath, hinwe_ohu
2020-09-15 08:29:37	📢 #NCDCInTheNews ‘For Nigeria to contain #COVID19, increased testing must be a priority. Our primary responsibility is to support states, while they take ownership ’ @ARISEtv 📺 Full video	tweet	25	NCDCInTheNews, COVID19	http://pbs.twimg.com/media/Eh8VO0aXYAEMJwV.jpg	ARISEtv
2020-09-14 22:44:48	A breakdown of cases by state can be found via #TakeResponsibility	tweet	86	TakeResponsibility	http://pbs.twimg.com/media/Eh6PIlbWkAYZL0Q.jpg
2020-09-14 22:29:11	132 new cases of #COVID19Nigeria; Lagos-52 Gombe-27 Plateau-17 Kwara-10 Enugu-9 Ogun-9 Katsina-3 Ekiti-2 Bauchi-1 Osun-1 Rivers-1 56,388 confirmed 44,337 discharged 1,083 deaths	tweet	432	COVID19Nigeria	http://pbs.twimg.com/media/Eh6L2b-XsAI5fHd.jpg
2020-09-14 20:56:10	Today, we supported the sensitisation of @CIVILDEFENDERS personnel, to be deployed for the upcoming elections in Edo Ondo states, on #COVID19 safety measures. We remain committed to working with government institutions to protect Nigerians from infectious disease threats.	tweet	35	COVID19	http://pbs.twimg.com/media/Eh52kbWXYAEJ9fY.jpg	CIVILDEFENDERS
2020-09-14 19:17:18	📢 UPDATE!!! Our attention has been drawn to an article published by Daily Independent newspaper titled: “Fraud Rocks NCDC COVID-19 Tests For Air Travellers” This is INCORRECT! 📰 Read NCDC’s response👇🏽: #TakeResponsibility	tweet	47	TakeResponsibility	http://pbs.twimg.com/media/Eh5f7N0X0AIl-rR.jpg
2020-09-14 19:05:44	Providing updates on the Nigeria International Travel Portal, @PTFCOVID19 Coordinator, @DrSaniAliyu reiterated need for Nigerians to adhere to laid down protocols “Payment for #COVID19 tests by travelers goes to their chosen private lab, not NCDC or PTF” #TakeResponsibility	tweet	10	COVID19, TakeResponsibility	http://pbs.twimg.com/media/Eh5dSxKX0AA4xXo.jpg	PTFCOVID19, DrSaniAliyu
2020-09-14 19:05:41	“We have updated the self-isolation guideline to reflect the current protocol for return travelers, this can be accessed on our website - @ElsieIlori at @PTFCOVID19	tweet	6	COVID19	http://pbs.twimg.com/media/Eh5dR5sWsAIO1p6.jpg	ElsieIlori, PTFCOVID19
2020-09-14 18:45:42	At today’s @PTFCOVID19 briefing, Head of Disease Surveillance @ElsieIlori spoke on measures put in place to reduce risk of a spike in #COVID19 cases as international flights resume. ‘It’s critical we #TakeResponsibility so as to maintain the gains we’ve achieved in the response’	tweet	21	COVID19, TakeResponsibility	http://pbs.twimg.com/media/Eh5YtVcWAAAj01j.jpg	PTFCOVID19, ElsieIlori
2020-09-14 15:57:04	@Sowfeyer @Fmohnigeria @FMICNigeria @NOA_Nigeria @PTFCOVID19 @InfectiousDz @WHONigeria @nighealthwatch Dear @Sowfeyer Kindly provide us with more information via DM. Thank you.	tweet	0			Sowfeyer, Fmohnigeria, FMICNigeria, NOA_Nigeria, PTFCOVID19, InfetiousDz, WHONigeria, nighealthwath, Sowfeyer
2020-09-14 15:31:13	DNA Labs Limited, FCT has been accredited as a private fee-paying lab for #COVID19 testing. For a complete list of private fee-paying labs offering testing for #COVID19 in Nigeria visit: #TakeResponsibility	tweet	84	COVID19, COVID19, TakeResponsibility	http://pbs.twimg.com/media/Eh4sM38WsAcnaDx.jpg
2020-09-14 11:04:29	The #COVID19Nigeria situation report for 13th September, 2020 has been published. Our daily #COVID19 situation reports provide a summary of the epidemiological situation response activities in Nigeria. Download via: #TakeResponsibility	tweet	37	COVID19Nigeria, COVID19, TakeResponsibility	http://pbs.twimg.com/media/Eh3vJbKXgAIZBmL.jpg
2020-09-14 09:11:55	📢 COMING UP!!! 📻 For latest updates on #COVID19 in Nigeria, join our Head of Prevention Programmes Knowledge Management - @chinwe_ochu this morning on #MiddayDialogue. Tune to @NigeriaInfoAbj on 95.1FM to listen. Time - 11:00am #TakeResponsibility	tweet	15	COVID19, MiddayDialogue, TakeResponsibility	http://pbs.twimg.com/media/Eh3VYaMX0AADEDx.jpg	hinwe_ohu, NigeriaInfoAbj
2020-09-14 08:01:49	Phase 3 ease of the lockdown does not mean that the #COVID19 outbreak is over. Please #TakeResponsibility as guidelines are updated to protect yourself loved ones by; 😷Wearing a face mask 🎾⛪🕌🚊✈🏦Adhering to guidelines for public spaces ❌Avoiding bars, schools clubs	tweet	85	COVID19, TakeResponsibility	http://pbs.twimg.com/media/Eh3FVamWkAATuuc.jpg
2020-09-13 22:24:02	A breakdown of cases by state can be found via #TakeResponsibility	tweet	96	TakeResponsibility	http://pbs.twimg.com/media/Eh1BFaVXYAEgH-1.jpg
2020-09-13 22:11:29	79 new cases of #COVID19Nigeria; Lagos-30 Kaduna-17 Ogun-7 Anambra-5 Kano-4 Katsina-3 FCT-3 Akwa Ibom-3 Oyo-2 Rivers-2 Delta-1 Plateau-1 Ondo-1 56,256 confirmed 44,152 discharged 1,082 deaths	tweet	544	COVID19Nigeria	http://pbs.twimg.com/media/Eh0-N-EXgAApoYC.jpg
2020-09-13 20:31:34	📢#NCDCInTheNews “Reopening our society doesn’t mean the virus is no longer with us. It means we have to learn to continue with our lives safely. This will require sacrifice in some areas” DG @Chikwe_I on @MobilePunch 📰 #TakeResponsibility	tweet	46	NCDCInTheNews, TakeResponsibility		Chikwe_I, MobilePunh
2020-09-13 16:52:56	📢 #NCDCInTheNews ‘NCDC National Reference Laboratory, Abuja has been selected as one of 12 laboratories in Africa to provide genomic sequencing capacity for #COVID19 on the continent’	tweet	39	NCDCInTheNews, COVID19
2020-09-13 14:36:00	The #COVID19Nigeria situation report for 12th September, 2020 has been published. Our daily #COVID19 situation reports provide a summary of the epidemiological situation response activities in Nigeria. Download via: #TakeResponsibility	tweet	29	COVID19Nigeria, COVID19, TakeResponsibility	http://pbs.twimg.com/media/EhzV86wXsAcMpal.jpg
2020-09-13 10:02:51	📢 #NCDCInTheNews📰 🗞Get today’s copy of @THISDAYLIVE for an interesting feature of our hardworking #WomenInNCDC - @chibuskky, @tokwor7, Mrs O. Babatunde Mrs K. Ladeinde We’re grateful for the opportunity to highlight our efforts in managing the pandemic #TakeResponsibility	tweet	25	NCDCInTheNews, WomenInNCDC, TakeResponsibility	http://pbs.twimg.com/media/EhyXcm9WoAMzPuG.jpg	THISDAYLIVE, hibuskky, tokwor7
2020-09-13 07:34:07	As you worship today, remember that the #COVID19 outbreak is not over. #TakeResponsibility, stay safe healthy; ✅Don't share personal items ✅Wear a face mask ✅Wash your hands frequently ✅Cough/Sneeze into your elbow ✅Maintain physical distance	tweet	65	COVID19, TakeResponsibility	http://pbs.twimg.com/media/Ehx1Zi7WkAE_kaj.jpg
2020-09-12 22:16:58	A breakdown of cases by state can be found via #TakeResponsibility	tweet	88	TakeResponsibility	http://pbs.twimg.com/media/Ehv134BX0AEN1Zp.jpg
2020-09-12 22:10:32	160 new cases of #COVID19Nigeria; FCT-39 Plateau-39 Lagos-30 Kaduna-23 Katsina-7 Rivers-6 Oyo-6 Yobe-3 Benue-3 Bayelsa-1 Abia-1 Edo-1 Ekiti-1 56,177 confirmed 44,088 discharged 1,078 deaths	tweet	411	COVID19Nigeria	http://pbs.twimg.com/media/Ehv0ZbbWoAU35F_.jpg
2020-09-12 21:21:16	Today, as a panelist on the ‘#COVID19 in Africa’ webinar series organised by @anadach, the Incident Manager of the COVID-19 National Emergency Operations Centre, @OlaoluAderinol1 shared #Nigeria’s experience in responding to the pandemic. #TakeResponsibility	tweet	16	COVID19, Nigeria, TakeResponsibility	http://pbs.twimg.com/media/EhvpIaBWAAAzVS3.jpg	anadah, OlaoluAderinol1
2020-09-12 20:13:52	Earlier today, NCDC DG, was represented by @Dr_Everistus at the official launch of the Anambra Progressive Medical Centre, an @Anambrastate_ng isolation facility for management of #COVID19 cases We remain committed to working with states to strengthen health security in Nigeria	tweet	26	COVID19	http://pbs.twimg.com/media/EhvZtL2XsAEHFpr.jpg	Dr_Everistus, Anambrastate_ng
2020-09-12 19:21:36	Scaling up testing is key in Nigeria's #COVID19 response, enabling timely isolation treatment of cases. Currently, the #NCDCTeam is supporting @GovtOfImoState in the ongoing community testing across all 27 LGAs in the state. #TakeResponsibility	tweet	28	COVID19, NCDCTeam, TakeResponsibility	http://pbs.twimg.com/media/EhvNvT1WsAIp5W7.jpg	GovtOfImoState
2020-09-12 15:07:03	📢NIGERIA INTERNATIONAL TRAVEL PORTAL (NITP) Yet to get your QR code after payment and completion of the NITP registration process? Visit:	tweet	53		http://pbs.twimg.com/media/EhuTe9sXkAAfBWp.jpg
2020-09-12 14:14:01	@aslglobaltravel @FAAN_Official @Chikwe_I @Fmohnigeria @FMICNigeria @nighealthwatch @NOA_Nigeria @NigerianCAA @NTANewsNow @radionigeriahq @PTFCOVID19 @nigerianports Dear @aslglobaltravel We apologise for the inconvenience. We are working together with Port health services team to resolve this. An update will be sent once this is completed. Thank you.	tweet	0			aslglobaltravel, FAAN_Offiial, Chikwe_I, Fmohnigeria, FMICNigeria, nighealthwath, NOA_Nigeria, NigerianCAA, NTANewsNow, radionigeriahq, PTFCOVID19, nigerianports, aslglobaltravel
2020-09-12 12:38:28	@JossyObinna @Fmohnigeria @FMICNigeria @NOA_Nigeria @PTFCOVID19 @InfectiousDz @nighealthwatch For retrieval of your QR code visit the safe portal website: Visit Thank you.	tweet	0			JossyObinna, Fmohnigeria, FMICNigeria, NOA_Nigeria, PTFCOVID19, InfetiousDz, nighealthwath
2020-09-12 12:35:41	@JossyObinna @Fmohnigeria @FMICNigeria @NOA_Nigeria @PTFCOVID19 @InfectiousDz @nighealthwatch Dear @JossyObinna We apologise for the inconvenience. As a temporary measure, any passenger that is unable to complete payment online will be allowed to board the flight if they have a valid #COVID19 negative PCR result.	tweet	0	COVID19		JossyObinna, Fmohnigeria, FMICNigeria, NOA_Nigeria, PTFCOVID19, InfetiousDz, nighealthwath, JossyObinna
2020-09-12 11:22:50	The #COVID19Nigeria situation report for 11th September, 2020 has been published. Our daily #COVID19 situation reports provide a summary of the epidemiological situation response activities in Nigeria. Download via: #TakeResponsibility	tweet	39	COVID19Nigeria, COVID19, TakeResponsibility	http://pbs.twimg.com/media/EhtgKEhXcAUeQ_H.jpg
2020-09-12 08:08:28	Data shows that 3 out of every 5 Nigerians who die from #COVID19 are more than 50 years old. Do all you can to protect yourself, parents older relatives; ✅Wear a face mask in public ✅Practice hand/respiratory hygiene ✅Maintain physical distance #TakeResponsibility	tweet	77	COVID19, TakeResponsibility	http://pbs.twimg.com/ext_tw_video_thumb/1304693001948729344/pu/img/GFxCFLFAMPzABG2B.jpg
2020-09-11 22:41:47	A breakdown of cases by state can be found via #TakeResponsibility	tweet	91	TakeResponsibility	http://pbs.twimg.com/media/Ehqx-K0XgAA-uxQ.jpg
2020-09-11 22:30:24	188 new cases of #COVID19Nigeria; Lagos-47 Enugu-25 Plateau-21 FCT-14 Abia-11 Delta-10 Bauchi-8 Ondo-8 Kaduna-8 Ogun-6 Imo-5 Benue-4 Katsina-4 Taraba-4 Edo-3 Kwara-3 Oyo-3 Rivers-2 Yobe-2 56,017 confirmed 43,998 discharged 1,076 deaths	tweet	433	COVID19Nigeria	http://pbs.twimg.com/media/EhqvXraXcAIrixw.jpg
2020-09-11 22:26:12	We have updated our graphic to include all fee-paying laboratories accredited for #COVID19 testing. We apologise for the error in earlier announcements.	tweet	72	COVID19	http://pbs.twimg.com/media/EhquZrZXYAE7FPo.jpg
2020-09-11 20:31:13	Earlier today, Head of Prevention Programs @chinwe_ochu, presented the Nigeria #COVID19 Research Consortium (NCRC) activities at the National Health Research Committee meeting. Through NCRC, we’re collectively developing research evidence as we respond to the pandemic.	tweet	22	COVID19	http://pbs.twimg.com/media/EhqUFsnWAAAHNg9.jpg	hinwe_ohu
2020-09-11 18:13:46	As we conduct elections, #TakeResponsibility by adhering to guidelines to protect yourself from #COVID19 by: ✅ Use of face masks ✅ Use of hand sanitisers ✅ Coughing/sneezing into your elbow Read 'Guidelines for Conducting Elections in Nigeria' via:	tweet	30	TakeResponsibility, COVID19	http://pbs.twimg.com/media/Ehp0otzWkAY9gSj.jpg
2020-09-11 13:39:12	The Cedarcrest Hospital Molecular Laboratory, FCT has been accredited as a private fee-paying lab for #COVID19 testing. For a complete list of private fee-paying labs offering testing for #COVID19 in Nigeria visit: #TakeResponsibility	tweet	29	COVID19, COVID19, TakeResponsibility	http://pbs.twimg.com/media/Eho1ylLWkAY1Uu0.jpg
2020-09-11 13:39:08	Two new labs have been activated for inclusion in the NCDC Molecular Laboratory Network: 🧪 Federal Medica Centre, GeneXpert Laboratory, Birnin Kebbi. 🧪Plateau State Human Virology Research Center (PLASVIREC), Plateau. #TakeResponsibility	tweet	51	TakeResponsibility	http://pbs.twimg.com/media/Eho1xupX0AECOCY.jpg
2020-09-11 11:50:18	Two new labs have been activated for inclusion in the NCDC Molecular Laboratory Network: 🧪 Federal Medica Centre, GeneXpert Laboratory, Birnin Kebbi. 🧪Plateau State Human Virology Research Center (PLASVIREC), Plateau. #TakeResponsibility	tweet	64	TakeResponsibility	http://pbs.twimg.com/media/Ehoc3f-WAAENf1v.jpg
2020-09-11 08:31:37	Do NOT take RISKS with your LIFE!!! #COVID19 affects both the young the old especially those with underlying health conditions. #TakeResponsibility; ✅Wear a face mask properly in public ✅Practice hand/respiratory hygiene ✅Maintain physical distance	tweet	50	COVID19, TakeResponsibility	http://pbs.twimg.com/ext_tw_video_thumb/1304336230319108096/pu/img/9NVcmE0ZGdn4bZ90.jpg
2020-09-10 22:01:09	A breakdown of cases by state can be found via #TakeResponsibility	tweet	87	TakeResponsibility	http://pbs.twimg.com/media/EhlfEwoXkAIL6M_.jpg
2020-09-10 21:54:12	197 new cases of #COVID19Nigeria; Plateau-83 Lagos-48 Kaduna-17 FCT-16 Ogun-11 Katsina-7 Imo-4 Edo-3 Nasarawa-3 Rivers-2 Bayelsa-1 Oyo-1 Osun-1 55,829 confirmed 43,810 discharged 1,075 deaths	tweet	451	COVID19Nigeria	http://pbs.twimg.com/media/Ehldfh-XgAUtril.jpg
2020-09-10 20:43:05	📢 #NCDCInTheNews The Nigeria Centre for Disease Control is working with other Ministries and Agencies through the @PTFCOVID19 to address challenges faced by travelers to Nigeria. Read 📰	tweet	22	NCDCInTheNews		PTFCOVID19
2020-09-10 19:24:46	List of accredited labs via:	tweet	24
2020-09-10 19:24:46	We‘ve received complaints from passengers departing Nigeria, that airlines are rejecting #COVID19 negative results from some accredited private labs. This should not be the case. This has been escalated to @PTFCOVID19 an update will be provided shortly.	tweet	127	COVID19		PTFCOVID19
2020-09-10 17:48:22	“Majority of #COVID19 cases in Nigeria are recorded among the 31 to 40 age group, while ages 50 above account for majority of fatalities. When we ask that Nigerians #TakeResponsibility, it’s beyond protecting one’s self but the vulnerable population as well” ~@ElsieIlori	tweet	9	COVID19, TakeResponsibility	http://pbs.twimg.com/media/EhklOvHX0AADmLI.jpg	ElsieIlori
2020-09-10 17:48:20	At today’s @PTFCOVID19 briefing, our Head of Disease Surveillance, @ElsieIlori reiterated the need for adherence to non-pharmaceuticals measures manage #COVID19 “If our efforts to slow the disease spread in Nigeria is to be effective, we must all #TakeResponsibility as citizens”	tweet	21	COVID19, TakeResponsibility	http://pbs.twimg.com/media/EhklOB9XkAAjiH5.jpg	PTFCOVID19, ElsieIlori
2020-09-10 17:09:24	📢NCDC #COVID19 IPC Online Course This FREE online course on infection prevention control in the context of #COVID19 includes modules on: ⚠️Standard precautions 🧤Use of PPE 🧹Environmental cleaning Certificate awarded upon completion. Register via	tweet	38	COVID19, COVID19	http://pbs.twimg.com/media/EhkcThxWoAQS_nQ.jpg
2020-09-10 15:27:08	Proud that @NCDCgov National Reference Laboratory in Abuja has been selected as one of 12 laboratories in Africa that will provide genomic sequencing capacity for #COVID19 Thank you for your leadership @MoetiTshidi @JNkengasong #StrongerTogether	retweet	123			Chikwe_I, NCDCgov
2020-09-10 15:10:56	@zazy_queen @Chikwe_I @Fmohnigeria @FMICNigeria @NOA_Nigeria @PTFCOVID19 @cacovidng @FAAN_Official @NigerianCAA Hi @zazy_queen, We apologize for the inconvenience. Please, refresh your email and check your spam folder. If you can't find your QR code, visit the safe portal website to retrieve: For more information, please read our FAQs:	tweet	0			zazy_queen, Chikwe_I, Fmohnigeria, FMICNigeria, NOA_Nigeria, PTFCOVID19, aovidng, FAAN_Offiial, NigerianCAA, zazy_queen
2020-09-10 14:00:19	#ThrowbackThursday to exactly today in 2019 when we commenced the scientific sessions at the 4th NCDC/@NigeriaFELTP Annual Scientific Conference #NFELTPX19. The conference explored the theme "Applied Epidemiology: Providing Evidence for Public Health Action".	tweet	10	ThrowbakThursday, NFELTPX19		NigeriaFELTP
2020-09-10 12:41:12	@tbabes35 @Chikwe_I @Fmohnigeria @FMICNigeria @nighealthwatch @NOA_Nigeria @NigerianCAA @FAAN_Official @NTANewsNow @radionigeriahq @PTFCOVID19 Dear @tbabes35 We apologize for the inconvenience, returning travellers can board their flight with evidence of payment and a NEGATIVE COVID-19 PCR test result. For more information please read our FAQs:	tweet	0			tbabes35, Chikwe_I, Fmohnigeria, FMICNigeria, nighealthwath, NOA_Nigeria, NigerianCAA, FAAN_Offiial, NTANewsNow, radionigeriahq, PTFCOVID19, tbabes35
2020-09-10 11:52:58	The #COVID19Nigeria situation report for 9th September, 2020 has been published. Our daily #COVID19 situation reports provide a summary of the epidemiological situation response activities in Nigeria. Download via: #TakeResponsibility	tweet	29	COVID19Nigeria, COVID19, TakeResponsibility	http://pbs.twimg.com/media/EhjT4qEXsAAXKUt.jpg
2020-09-10 10:05:51	@LuciaOkwuonye @Chikwe_I @Fmohnigeria @FMICNigeria @NOA_Nigeria @PTFCOVID19 @NigerianCAA @cacovidng @FAAN_Official @radionigeriahq @NTANewsNow All travelers to Nigeria must adhere to the self-isolation period. Please consider reviewing your travel plans to ensure that you can adhere to the self-isolation guidance, such as extending your travel time. Visit	tweet	2			LuiaOkwuonye, Chikwe_I, Fmohnigeria, FMICNigeria, NOA_Nigeria, PTFCOVID19, NigerianCAA, aovidng, FAAN_Offiial, radionigeriahq, NTANewsNow
2020-09-10 10:02:48	@Femi_horshy @Chikwe_I @Fmohnigeria @FMICNigeria @NOA_Nigeria @PTFCOVID19 @NigerianCAA @cacovidng @FAAN_Official @radionigeriahq @NTANewsNow The requirement needed depends on the airline and travel destination. Kindly check with the airline you are travelling with and/or the embassy of the country you intend to travel to.	tweet	0			Femi_horshy, Chikwe_I, Fmohnigeria, FMICNigeria, NOA_Nigeria, PTFCOVID19, NigerianCAA, aovidng, FAAN_Offiial, radionigeriahq, NTANewsNow
2020-09-10 10:01:20	@Chachashettima @Chikwe_I @Fmohnigeria @FMICNigeria @NOA_Nigeria @PTFCOVID19 @NigerianCAA @cacovidng @FAAN_Official @radionigeriahq @NTANewsNow Hello Shettima, ☑️Refresh your email ☑️Check your spam folder ☑️Visit the safe portal website:	tweet	0			Chahashettima, Chikwe_I, Fmohnigeria, FMICNigeria, NOA_Nigeria, PTFCOVID19, NigerianCAA, aovidng, FAAN_Offiial, radionigeriahq, NTANewsNow
2020-09-10 09:59:45	@adeybabs27 @LOSairport @Chikwe_I @Fmohnigeria @FMICNigeria @NOA_Nigeria @PTFCOVID19 @NigerianCAA @cacovidng @FAAN_Official @radionigeriahq @NTANewsNow Hello Adeybabs, Kindly inform your sister to: ☑️Refresh her email ☑️Check her spam folder ☑️Visit the safe portal website:	tweet	0			adeybabs27, LOSairport, Chikwe_I, Fmohnigeria, FMICNigeria, NOA_Nigeria, PTFCOVID19, NigerianCAA, aovidng, FAAN_Offiial, radionigeriahq, NTANewsNow
2020-09-10 09:55:03	@Otobor_akpos @Chikwe_I @Fmohnigeria @FMICNigeria @nighealthwatch @NOA_Nigeria @NigerianCAA @FAAN_Official @NTANewsNow @radionigeriahq @PTFCOVID19 Hello, The requirement for COVID-19 PCR negative test depends on the airline and travel destination. Kindly check with the airline you are travelling with and/or the embassy of the country you intend to travel to.	tweet	0			Otobor_akpos, Chikwe_I, Fmohnigeria, FMICNigeria, nighealthwath, NOA_Nigeria, NigerianCAA, FAAN_Offiial, NTANewsNow, radionigeriahq, PTFCOVID19
2020-09-10 06:35:00	📢Nigeria International Travel Portal Q: Is the test required for children under the age of 18? A: Currently, only children under the age of 10 are exempt from providing a negative COVID-19 PCR test result before travel. For more NITP FAQs, visit:	tweet	69		http://pbs.twimg.com/media/EhiLFN7XcAAd6Fj.jpg
2020-09-09 22:31:46	A breakdown of cases by state can be found via #TakeResponsibility	tweet	85	TakeResponsibility	http://pbs.twimg.com/media/EhgceUPX0AItoaW.jpg
2020-09-09 22:21:47	176 new cases of #COVID19Nigeria; FCT-40 Lagos-34 Plateau-26 Enugu-14 Delta-12 Ogun-12 Ondo-9 Oyo-8 Ekiti-6 Ebonyi-4 Adamawa-2 Nasarawa-2 Kwara-2 Rivers-2 Edo-1 Osun-1 Bauchi-1 55,632 confirmed 43,610 discharged 1,070 deaths	tweet	424	COVID19Nigeria	http://pbs.twimg.com/media/EhgaN7rXcAEyWQP.jpg
2020-09-09 20:32:44	📢UPDATE ON THE NIGERIA INTERNATIONAL TRAVEL PORTAL (NITP) Having issues getting your QR code after completing NITP registration process? Visit:	tweet	97		http://pbs.twimg.com/media/EhgBQifXcAA4tP3.jpg
2020-09-09 18:21:37	The latest Weekly Epidemiological Report (week 34) #NCDCWER has been published on our website. This week's editorial focuses on the importance of face masks in preventing further transmission of #COVID19. Read more via: #TakeResponsibility	tweet	27	NCDCWER, COVID19, TakeResponsibility	http://pbs.twimg.com/media/EhfjP6rXkAQ6wQy.jpg
2020-09-09 16:20:02	The #COVID19Nigeria situation report for 8th September, 2020 has been published. Our daily reports provide a summary of the epidemiological situation response activities in Nigeria. Today's report includes a breakdown of testing done by states Download	tweet	40	COVID19Nigeria	http://pbs.twimg.com/media/EhfHbP2XsAEiCPc.jpg
2020-09-09 14:15:59	📢UPDATE ON THE NIGERIA INTERNATIONAL TRAVEL PORTAL (NITP) An updated info on the NITP has been issued to address new challenges highlighted by members of the public. We continue to collaborate with all relevant stakeholders to ensure speedy resolutions to emerging challenges.	tweet	182		http://pbs.twimg.com/media/EherBRGX0AEFMc5.jpg
2020-09-09 07:00:42	📢NITP UPDATE We sincerely apologise to travelers who are currently experiencing challenges using the Nigeria International Travel Portal. We are working with all relevant stakeholders to ensure all the issues are resolved.	tweet	89		http://pbs.twimg.com/media/EhdHZDnWAAAz_-_.jpg
2020-09-08 22:33:34	A breakdown of cases by state can be found via #TakeResponsibility	tweet	101	TakeResponsibility	http://pbs.twimg.com/media/EhbTT8nXkAAR-_q.jpg
2020-09-08 22:25:24	296 new cases of #COVID19Nigeria; Plateau-183 Lagos-33 FCT-25 Ogun-16 Oyo-7 Ekiti-6 Kwara-5 Ondo-5 Anambra-3 Imo-3 Nasarawa-3 Rivers-2 Gombe-2 Edo-2 Akwa Ibom-1 55,456 confirmed 43,334 discharged 1,067 deaths	tweet	497	COVID19Nigeria	http://pbs.twimg.com/media/EhbRdAUX0AET7x9.jpg
2020-09-08 16:26:04	Our deep apologies to everyone that has had challenges with the platform for travellers. We are working across several ministries agencies, with banks laboratories, across federal state governments to make this system work for all. We will communicate further soon.	retweet	85			Chikwe_I
2020-09-08 16:15:15	📢 COMING UP!!! 📺 This evening on #COVID19Watch with @millionscents, our Senior Epidemiologist @chiomadannwafor will be live to discuss the latest updates on Nigeria’s response to the pandemic. Tune to @channelstv at 6pm to join. #TakeResponsibility	tweet	17	COVID19Wath, TakeResponsibility	http://pbs.twimg.com/media/EhZ8u8-WsAATEZR.jpg	millionsents, hiomadannwafor, hannelstv
2020-09-08 14:42:36	Proud to introduce the #PHE_IHR_Strengthening project partnership with @NCDCgov to the incoming British High Commissioner to Nigeria @CatrionaLaing1 Committed to a stronger partnership between @PHE_uk ( its successor), @UKgovGHS @UKinNigeria #StrongerTogether Thanks @solaruna	retweet	17	PHE_IHR_Strengthening		DrEmeruemJnr, NCDCgov
2020-09-08 14:09:40	📢COVID-19 UPDATE!!! Our Public Health Advisory to Nigerians on #COVID19 is updated regularly to reflect the latest information on #COVID19Nigeria including: ✅Travel advice ✅Advice for health workers ✅Advice for businesses Read: #TakeResponsibility	tweet	28	COVID19, COVID19Nigeria, TakeResponsibility	http://pbs.twimg.com/media/EhZf4JoWsAAUtY6.jpg
2020-09-08 12:21:54	The #COVID19Nigeria situation report for 7th September, 2020 has been published. Our daily #COVID19 situation reports provide a summary of the epidemiological situation response activities in Nigeria. Download via: #TakeResponsibility	tweet	46	COVID19Nigeria, COVID19, TakeResponsibility	http://pbs.twimg.com/media/EhZHTJNXkAEJZsT.jpg
2020-09-08 10:40:11	“A key component of resilient systems in global health security is building institutional capacity partnerships. I am very proud of the partnership with NCDC, hope others can benefit from our experience” ~ @CatrionaLaing1, @UKinNigeria High Commissioner	tweet	4		http://pbs.twimg.com/media/EhYwCzpXsAA3t8F.jpg	CatrionaLaing1, UKinNigeria
2020-09-08 10:40:08	“If there’s one big lesson I hope the world learns from the #COVID19 pandemic is there’s no option to multilateralism. We can’t completely prevent disease outbreaks but we can mitigate their impact through strong partnerships” ~ @Chikwe_I, DG NCDC	tweet	7	COVID19	http://pbs.twimg.com/media/EhYwCGRWkAIYVou.jpg	Chikwe_I
2020-09-08 10:40:05	#TodayInNCDC DG @Chikwe_I hosted the @UKinNigeria High Commissioner, Her Excellency @CatrionaLaing1 in a virtual meeting to discuss existing partnership between @NigeriaGov UK, to strengthen Global Health Security through the @PHE_UK #IHRstrengthening Project.	tweet	48	TodayInNCDC, IHRstrengthening	http://pbs.twimg.com/media/EhYwBJHWAAEqMXa.jpg	Chikwe_I, UKinNigeria, CatrionaLaing1, NigeriaGov, PHE_uk
2020-09-08 07:59:53	The Nigeria International Travel Portal is LIVE. Travelers ARRIVING to DEPARTING from Nigeria are required to log on to Read #COVID19 Provisional Quarantine Protocol for Travelers via:	tweet	197	COVID19	http://pbs.twimg.com/media/EhYLWnPXsAETTBH.jpg
2020-09-07 23:08:20	The #COVID19Nigeria situation report for 6th September, 2020 has been published. Our daily #COVID19 situation reports provide a summary of the epidemiological situation response activities in Nigeria. Download via: #TakeResponsibility	tweet	47	COVID19Nigeria, COVID19, TakeResponsibility	http://pbs.twimg.com/media/EhWRsE2WkAAyY5f.jpg
2020-09-07 22:49:07	A breakdown of cases by state can be found via #TakeResponsibility	tweet	89	TakeResponsibility	http://pbs.twimg.com/media/EhWNRwKX0AAZJYg.jpg
2020-09-07 22:42:17	155 new cases of #COVID19Nigeria; Lagos-42 Plateau-25 Rivers-16 Ebonyi-10 Abia-9 Ogun-9 FCT-9 Osun-7 Katsina-6 Kaduna-6 Ekiti-4 Taraba-4 Edo-3 Anambra-2 Akwa Ibom-2 Kano-1 55,160 confirmed 43,231 discharged 1,061 deaths	tweet	474	COVID19Nigeria	http://pbs.twimg.com/media/EhWLubvXsAEpsKZ.jpg
2020-09-07 19:41:26	Today, the #NCDCTeam commenced a week-long training for military medical lab personnel from military health facilities across states in Nigeria. The training aims to strengthen capacity in #COVID19 sample collection, biosafety and infection prevention control practices.	tweet	30	NCDCTeam, COVID19	http://pbs.twimg.com/media/EhViTtlXcAEDAQ2.jpg
2020-09-07 13:36:00	Do not use a face shield without a face mask. A face shield alone cannot prevent the spread of infectious diseases like #COVID19. 📃Read more on the advisory on the correct use of face shields with face mask via: #TakeResponsibility	tweet	115	COVID19, TakeResponsibility	http://pbs.twimg.com/media/EhUOs_BXgAALUDQ.jpg
2020-09-07 08:31:11	🚨 🚨 🚨 DISREGARDING the preventive measures for #COVID19 puts you everyone around you at risk of getting infected. When you #TakeResponsibility to limit spread of the virus, you PROTECT the VULNERABLE as well. The fight against #COVID19 requires collective effort.	tweet	62	COVID19, TakeResponsibility, COVID19	http://pbs.twimg.com/media/EhTI7cqXkAI_30m.jpg
2020-09-06 22:22:26	A breakdown of cases by state can be found via #TakeResponsibility	tweet	106	TakeResponsibility	http://pbs.twimg.com/media/EhQ9l0aXkAIGoTj.jpg
2020-09-06 22:18:56	100 new cases of #COVID19Nigeria; Lagos-39 FCT-22 Kaduna-19 Oyo-7 Ebonyi-6 Edo-3 Katsina-1 Ekiti-1 Bauchi-1 Nasarawa-1 55,005 confirmed 43,013 discharged 1,057 deaths	tweet	602	COVID19Nigeria	http://pbs.twimg.com/media/EhQ8yoaX0AUDKhM.jpg
2020-09-06 20:38:10	We recently supported the training of State Emergency Operation Center (EOC) members, responders community mobilisers in Plateau State. The team also paid advocacy visits to state public health officials the director of @nvrivom to strengthen #COVID19 response in the state.	tweet	33	COVID19	http://pbs.twimg.com/media/EhQltg7XkAE8GZQ.jpg	nvrivom
2020-09-06 18:01:15	📢📢📢 Contri pipu, corona still dey o! E no mata di age you be, coronavirus fit catch you. Make una dey wear face mask to stop di spread of #COVID19. Abeg watch and share dis video: @NCDCgov @PTFCOVID19 @NOA_Nigeria @FMICNigeria #HealthFactCheckNaija	retweet	43			nighealthwath
2020-09-06 17:19:30	Elderly persons are at a higher risk of #COVID19 because of the physiological changes that have occurred in their bodies due to age. Let's continue to protect ourselves our loved ones by adhering to all non pharmaceutical measures on #COVID19 prevention. #TakeResponsibility	retweet	43	COVID19		Fmohnigeria
2020-09-06 14:44:23	The #COVID19Nigeria situation report for 5th September, 2020 has been published. Our daily #COVID19 situation reports provide a summary of the epidemiological situation response activities in Nigeria. Download via: #TakeResponsibility	tweet	34	COVID19Nigeria, COVID19, TakeResponsibility	http://pbs.twimg.com/media/EhPUvibXYAAfEeN.jpg
2020-09-06 13:50:47	📢 #NCDCInTheNews In today’s edition of @THISDAYLIVE Style, our amazing #WomenInNCDC - @chinwe_ochu, @ElsieIlori, @ADAJESUS2010 Dr Priscilla Ibekwe were featured for their contribution to Nigeria’s response to #COVID19. 📰 Get a copy to read	tweet	34	NCDCInTheNews, WomenInNCDC, COVID19	http://pbs.twimg.com/media/EhPIfRGX0AAuCF6.jpg	THISDAYLIVE, hinwe_ohu, ElsieIlori, ADAJESUS2010
2020-09-06 08:58:11	Ensure you wash your hands with soap running water before going in to your place of worship. #TakeResponsibility to reduce the risk of spread of #COVID19 by: ✅Wearing a face mask ✅Observing physical distance ✅Coughing/sneezing into your elbow ✅Avoiding hugs/ handshakes	tweet	44	TakeResponsibility, COVID19	http://pbs.twimg.com/media/EhOFgJuXcAArv8m.jpg
2020-09-05 22:43:49	A breakdown of cases by state can be found via #TakeResponsibility	tweet	95	TakeResponsibility	http://pbs.twimg.com/media/EhL437tXkAE7LMH.jpg
2020-09-05 22:43:20	162 new cases of #COVID19Nigeria; Lagos-53 Gombe-21 Oyo-19 Delta-12 Ondo-11 Plateau-10 Ebonyi-9 FCT-6 Kwara-6 Kaduna-5 Rivers-3 Ogun-2 Anambra-2 Imo-2 Ekiti-1 54,905 confirmed 42,922 discharged 1,054 deaths	tweet	420	COVID19Nigeria	http://pbs.twimg.com/media/EhL4yoEWoAEITVy.jpg
2020-09-05 19:01:14	In Zamfara State, the #NCDCTeam supported the training of private public facility lab personnel on sample collection, packaging, storage, transportation, processing use of PPE Environmentalists, ambulance drivers the burial team were also trained on IPC measure compliance.	tweet	3	NCDCTeam	http://pbs.twimg.com/media/EhLF7GwXcAAKnZT.jpg
2020-09-05 18:55:40	Last week, our risk communication pillar conducted orientation exercises for community engagement focal persons across LGAs in Delta State. They also distributed Information Education Communication (IEC) materials megaphones across all 25 LGAs to aid in #COVID19 awareness.	tweet	5	COVID19	http://pbs.twimg.com/media/EhLEpGJWkAIyQHN.jpg
2020-09-05 18:49:53	In Taraba State, the #NCDCTeam supervised trainings for lab technicians on #COVID19 testing and IPC measures in the lab Training of Trainers (TOT) on IPC. They also supervised the training engagement of health workers volunteers on #COVID19 sample collection in the state.	tweet	9	NCDCTeam, COVID19, COVID19	http://pbs.twimg.com/media/EhLDVb0XYAQGbpf.jpg
2020-09-05 18:42:23	A team has been deployed from NCDC to support the implementation of #COVID19 response activities funded by the @WorldBank REDISSE project in 36+1 States. Through this initiative, we continue to provide technical support to individual states.	tweet	37	COVID19	http://pbs.twimg.com/media/EhLBnt5XsAI5lsY.jpg	WorldBank
2020-09-05 13:20:58	The #COVID19Nigeria situation report for 4th September, 2020 has been published. Our daily #COVID19 situation reports provide a summary of the epidemiological situation response activities in Nigeria. Download via: #TakeResponsibility	tweet	49	COVID19Nigeria, COVID19, TakeResponsibility	http://pbs.twimg.com/media/EhJ4EUgXcAAFm_5.jpg
2020-09-05 11:24:00	We are pleased to announce the inclusion of 2 new labs to the NCDC Molecular Laboratory Network: 🧪FMC Keffi GeneXpert lab, Nasarawa State 🧪Total Biomolecular lab, Rivers State Testing at any lab in the NCDC network is free of charge. List of labs:	tweet	52		http://pbs.twimg.com/media/EhJdTzyX0AA6Xnw.jpg
2020-09-05 11:17:25	📢 #NCDCInTheNews ‘One major output from this pandemic is the increasing investment in health security. We‘ll continue to work with states to sustain these investments so we’re better prepared for the next pandemic’ DG @Chikwe_I on @GuardianNigeria 📰	tweet	19	NCDCInTheNews		Chikwe_I, GuardianNigeria
2020-09-05 08:37:05	Observing physical distance reduces the risk of contact with droplets when an infected person sneezes/coughs. #TakeResponsibility to reduce the risk of #COVID19 spread by: ✅Wearing a face mask ✅Observing physical distance ✅Washing your hands frequently	tweet	52	TakeResponsibility, COVID19	http://pbs.twimg.com/media/EhI3FmtXsAMo5zw.jpg
2020-09-04 22:34:13	A breakdown of cases by state can be found via #TakeResponsibility	tweet	104	TakeResponsibility	http://pbs.twimg.com/media/EhGtG8GWoAIkbhg.jpg
2020-09-04 22:21:24	156 new cases of #COVID19Nigeria; Lagos-36 FCT-35 Oyo-29 Kaduna-10 Abia-9 Osun-5 Ogun-5 Enugu-5 Rivers-4 Nasarawa-3 Ekiti-3 Imo-3 Edo-2 Kwara-2 Katsina-2 Plateau-2 Niger-1 54,743 confirmed 42,816 discharged 1,051 deaths	tweet	493	COVID19Nigeria	http://pbs.twimg.com/media/EhGqKNpXsAAiPJ9.jpg
2020-09-04 21:33:07	#FlashbackFriday to 1989 when the Central Public Health Laboratory (CPHL) was commissioned in Yaba, Lagos; now the Lagos Campus of the NCDC National Reference Lab (NRL). We are proud of the #NCDCTeam at the lab, managing one of the busiest #COVID19 testing centres in Nigeria.	tweet	41	FlashbakFriday, NCDCTeam, COVID19	http://pbs.twimg.com/media/EhGfIB1XcAIl-Gg.jpg
2020-09-04 19:18:00	The latest Weekly Epidemiological Report (week 33) #NCDCWER has been published on our website. This week's editorial focuses on the provisional mandatory quarantine protocol for returnees into the country. Read via: #TakeResponsibility	tweet	25	NCDCWER, TakeResponsibility	http://pbs.twimg.com/media/EhGANLxWoAsnbnw.jpg
2020-09-04 18:44:49	📢#NCDCPublication ‘One major lesson for me was that disease surveillance response is hard work, dynamic requires collaborations’ In PAMJ, our ex-intern, @olutomii describes her experience during the 2019 NCDC Internship Programme. Full paper👇🏽 📄	tweet	18	NCDCPubliation	http://pbs.twimg.com/media/EhF4mShXcAEQgBj.jpg	olutomii
2020-09-04 12:59:02	This week, our Public Health Emergency Operation Centre Optimisation Team concluded the assessment of Borno State PHEOC, to identify gaps best practices. NCDC remains committed to supporting states in strengthening capacity to manage #COVID19 other disease outbreaks.	tweet	26	COVID19	http://pbs.twimg.com/media/EhEpddgXsAEu10c.jpg
2020-09-04 10:44:17	The #COVID19Nigeria situation report for 3rd September, 2020 has been published. Our daily #COVID19 situation reports provide a summary of the epidemiological situation response activities in Nigeria. Download via: #TakeResponsibility	tweet	34	COVID19Nigeria, COVID19, TakeResponsibility	http://pbs.twimg.com/media/EhEKoSrWoAE5MKz.jpg
2020-09-04 10:05:46	📢 #NCDCInTheNews ‘The #COVID19 outbreak exposed pre-existing weaknesses in Nigeria’s diagnostic capacity. In a period of global shutdown, we were left in a vulnerable position but needed to respond’ Read DG @Chikwe_I’s interview with @OBGinsights👇🏽 📰	tweet	18	NCDCInTheNews, COVID19		Chikwe_I, OBGinsights
2020-09-04 09:04:14	One of the ways #COVID19 spreads is by touching contaminated surfaces, then touching your face with the unwashed hands. Ensure all surfaces are cleaned with soap water or disinfectants at intervals to prevent transmission of the virus. #TakeResponsibility	tweet	30	COVID19, TakeResponsibility	http://pbs.twimg.com/media/EhDzuadWAAA6FIB.jpg
2020-09-04 00:11:08	The deaths today include 20 deaths in Kaduna State recorded in the past month as reported by @contactkdsg. A breakdown of cases by state can be found via #TakeResponsibility	tweet	72	TakeResponsibility	http://pbs.twimg.com/media/EhB5s-mXgAAsPtQ.jpg	ontatkdsg
2020-09-04 00:09:44	On the 3rd of September 2020, we erroneously reported 1 additional confirmed case in our summary. The new confirmed cases are 124 and the total is 54,587. We apologise for this error and remain committed to ensuring transparent and accurate reporting of test results.	tweet	72		http://pbs.twimg.com/media/EhB5YyhWAAEOO-P.jpg
2020-09-03 22:46:00	125 new cases of #COVID19Nigeria; Lagos-42 FCT-25 Katsina-14 Kaduna-11 Kwara-8 Ondo-7 Delta-4 Anambra-3 Oyo-3 Edo-2 Ogun-2 Osun-2 Cross River-1 54,588 confirmed 42,627 discharged 1,048 deaths	tweet	474	COVID19Nigeria	http://pbs.twimg.com/media/EhBmNLUWkAATN4A.jpg
2020-09-03 21:38:46	Participants were also trained on Biosafety Audit using Strengthening Laboratory Biosafety Program (SLBP) checklist mitigation, risk assessment of lab workflow, proper use of PPE, good microbiological practice, proper use of biosafety cabinet, decontamination waste management	tweet	6		http://pbs.twimg.com/media/EhBWzbEXYAEZy9I.jpg
2020-09-03 21:36:32	Today, the #NCDCTeam concluded a training for medical lab scientists in NCDC lab network on Biosafety Risk Assessment organised by @PHE_uk The program covered key lab practices demonstrations of spill management, PPE donning doffing, hand washing steps safe glove removal	tweet	25	NCDCTeam	http://pbs.twimg.com/media/EhBWIU5X0AUR3yu.jpg	PHE_uk
2020-09-03 19:44:28	This week in collaboration with @AfenetNigeria, we supported @NigEducation partners in a workshop for Integrated Approach to Safe School Reopening in Kaduna State The team agreed on incorporation of prevention, detection, reporting response protocols for #COVID19 in schools.	tweet	25	COVID19	http://pbs.twimg.com/media/EhA8pkoXcAAER70.jpg	AfenetNigeria, NigEduation
2020-09-03 17:18:06	At the @PTFCOVID19 briefing today, PTF Chairman Boss Mustapha announced the transition to the third phase phase of eased restrictions, with amendments to address economic, socio-political health concerns. #TakeResponsibility	tweet	36	TakeResponsibility	http://pbs.twimg.com/media/EhAbK-AXkAANYS-.jpg	PTFCOVID19
2020-09-03 16:46:59	📢 COMING UP!!! 📻 Join our Head of Laboratory Services, Mrs Nwando Mba live on #WinningCOVID today, as she discusses the latest on Nigeria’s response to the pandemic. Tune to @hitfmcalabar959 on 95.9FM at 7:30pm to watch. #TakeResponsibility	tweet	20	WinningCOVID, TakeResponsibility	http://pbs.twimg.com/media/EhAUDGKX0AAYIIc.jpg	hitfmalabar959
2020-09-03 15:42:56	Sometimes, #COVID19Nigeria test results take longer than expected. ⏲️ While you wait for your result, self-isolate from friends and family. ⛔️ Also, please do not self-medicate. You may be putting yourself at risk. #HealthFactCheckNaija	retweet	35	COVID19Nigeria		nighealthwath
2020-09-03 14:13:40	😷 It’s a lot easier to wear a mask than a ventilator. Protect yourself and your loved ones by wearing a mask today. #HealthFactCheckNaija #COVID19Nigeria	retweet	72			nighealthwath
2020-09-03 13:04:03	“The idea that you can protect yourself and ignore the rest of the world doesn’t make any rational sense. We have got to find a way of working together.” I spoke to @FT on #COVID19 response, access to vaccines #polio eradication	retweet	83			Chikwe_I
2020-09-03 12:36:33	The #COVID19Nigeria situation report for 2nd September, 2020 has been published. Our daily #COVID19 situation reports provide a summary of the epidemiological situation response activities in Nigeria. Download via: #TakeResponsibility	tweet	33	COVID19Nigeria, COVID19, TakeResponsibility	http://pbs.twimg.com/media/Eg_au8-XYAEkpZ2.jpg
2020-09-03 11:29:20	We are pleased to announce the inclusion of 2 new GeneXpert labs in Taraba State to the NCDC Molecular Laboratory Network 🧪Taraba State Specialist Hospital, Jalingo 🧪General Hospital, Takum This brings the number of labs with #COVID19 testing capacity in our lab network to 68	tweet	55	COVID19	http://pbs.twimg.com/media/Eg_LWIUXkAAxHVU.jpg
2020-09-03 09:45:19	📢 COMING UP!!! 📺 At 11:00am today, our Senior Epidemiologist, @beeodune will be live on @LibertyRadio917 to discuss the latest on Nigeria’s response to the #COVID19 pandemic. Tune to @LibertyRadio917 on 91.7FM to join the discussion. #TakeResponsibility	tweet	19	COVID19, TakeResponsibility	http://pbs.twimg.com/media/Eg-ziWTX0AEDamQ.jpg	beeodune, LibertyRadio917, LibertyRadio917
2020-09-03 09:23:27	Physical distancing is an effective way to limit the spread of #COVID19. Let's all #TakeResponsibility by: ✅Maintaining physical distance ✅Wearing a face mask in public ✅Frequently washing hands with soap under running water ✅Coughing/Sneezing into your elbow	tweet	32	COVID19, TakeResponsibility	http://pbs.twimg.com/media/Eg-uiCKWAAEeXF9.jpg
2020-09-03 08:47:31	📢COMING UP!!!📻 Today on #MidDayDialogue with @inya01, our Head of Disease Surveillance Department, @ElsieIlori will be on air to discuss Nigeria’s response to #COVID19, and what the numbers tell us. Tune to @NigeriaInfoAbj on 95.1FM at 11:00am to listen. #TakeResponsibility	tweet	22	MidDayDialogue, COVID19, TakeResponsibility	http://pbs.twimg.com/media/Eg-mTvgWsAEXckY.jpg	inya01, ElsieIlori, NigeriaInfoAbj
2020-09-02 22:25:34	A breakdown of cases by state can be found via #TakeResponsibility	tweet	105	TakeResponsibility	http://pbs.twimg.com/media/Eg8X8xaXYAAEynF.jpg
2020-09-02 22:11:31	216 new cases of #COVID19Nigeria; Plateau-59 Rivers-27 Abia-22 Lagos-20 Oyo-18 Enugu-17 Kaduna-11 FCT-11 Ogun-10 Ebonyi-4 Osun-4 Ekiti-4 Delta-3 Edo-3 Akwa Ibom-2 Bauchi-1 54,463 confirmed 42,439 discharged 1,027 deaths	tweet	513	COVID19Nigeria	http://pbs.twimg.com/media/Eg8UvQLXcA86MM9.jpg
2020-09-02 20:05:57	This week, medical lab scientists within NCDC lab network commenced a 4-day training on Biosafety and Risk assessment organised by @PHE_uk. The training aims at strengthening laboratory staff skills on appropriate biosafety practices risk control measures needed in a lab.	tweet	50		http://pbs.twimg.com/media/Eg73-I5WkAAZir9.jpg	PHE_uk
2020-09-02 17:48:07	‘One good thing from Nigeria’s polio experience is a well developed vaccine delivery mechanism. What we now need to do is ensure we have the right data on immunity levels of our population to guide decision making around prioritisation within our context’ NCDC DG, @Chikwe_I	tweet	4		http://pbs.twimg.com/media/Eg7YdCfXkAgCr3l.jpg	Chikwe_I
2020-09-02 17:48:05	“The success of the public health response to #COVID19 does not depend on efforts at the national level alone, we have to rely on the actions of various communities and individuals to adapt messages solutions to their local context” ~ @Chikwe_I, DG NCDC	tweet	4	COVID19	http://pbs.twimg.com/media/Eg7Ycc6XgAQg3JY.jpg	Chikwe_I
2020-09-02 17:48:02	As a panelist on today’s Virtual Symposium, organised by @Columbia University partners on ‘Meeting the Challenge of #COVID19 in Africa’, NCDC DG @Chikwe_I spoke on how Nigeria is rising to the fight against the pandemic. Register👉🏾 #TakeResponsibility	tweet	27	COVID19, TakeResponsibility	http://pbs.twimg.com/media/Eg7YbQAXYAo1u3k.jpg	Columbia, Chikwe_I
2020-09-02 15:58:58	Frequent infectious disease outbreaks such as #Cholera can only be prevented if healthy environmental practices are practiced by all. Let us ensure our water is safe for use by: ✅Drinking treated/filtered water ✅Boiling water before use ✅Storing water in a covered container	tweet	44	Cholera	http://pbs.twimg.com/media/Eg6_dwFX0AEQGOa.jpg
2020-09-02 11:27:53	The #COVID19Nigeria situation report for 1st September, 2020 has been published. Today's #COVID19 situation report provides a breakdown of testing done by states. Download via: #TakeResponsibility	tweet	49	COVID19Nigeria, COVID19, TakeResponsibility	http://pbs.twimg.com/media/Eg6BayvXgAATr5C.jpg
2020-09-02 08:43:54	Our hands are one of the primary ways by which infectious diseases like #COVID19 spread. #TakeResponsibility by washing your hands frequently with soap under running water for 20 seconds. Remember to teach your loved ones and those around you the importance of hand hygiene.	tweet	52	COVID19, TakeResponsibility	http://pbs.twimg.com/media/Eg5b46lXkAEa0cw.jpg
2020-09-01 22:35:20	A breakdown of cases by state can be found via #TakeResponsibility	tweet	98	TakeResponsibility	http://pbs.twimg.com/media/Eg3QlU6WsAEe2G4.jpg
2020-09-01 22:21:19	239 new cases of #COVID19Nigeria; Plateau-116 FCT-33 Lagos-19 Ekiti-12 Kaduna-11 Ogun-11 Ebonyi-8 Benue-7 Abia-5 Delta-5 Ondo-4 Edo-3 Imo-2 Osun-2 Bauchi-1 54,247 confirmed 42,010 discharged 1,023 deaths	tweet	558	COVID19Nigeria	http://pbs.twimg.com/media/Eg3NYQjXYAEDt97.jpg
2020-09-01 21:08:14	We are grateful to @Nseheadquarters for their generous donation towards Nigeria's #COVID19 response. The funds and commodities donated will further enhance national and sub-national efforts in the fight against #COVID19. #TakeResponsibility	tweet	29	COVID19, COVID19, TakeResponsibility	http://pbs.twimg.com/media/Eg28n0pXkAADIue.jpg	NseHeadquarters
2020-09-01 17:40:33	The One Health operationalisation workshop is aimed at: ✅ Establishing a common understanding of One Health its role in strengthening the Global Health Security Agenda. ✅ Presenting the existing structures, roles responsibilities of One Health landscape in Nigeria.	tweet	6		http://pbs.twimg.com/media/Eg2NGpzXcAIxKrx.jpg
2020-09-01 17:32:44	In 2019, @NigeriaGov launched the One Health Strategic plan as part of efforts to strengthen health security in the country. Today, the National One Health team with support from @PHE_uk began a two-phase workshop on the operationalisation of One Health in Nigeria.	tweet	36		http://pbs.twimg.com/media/Eg2LUWhWkAMhIuD.jpg	NigeriaGov, PHE_uk
2020-09-01 14:02:49	It is very important to practice proper hygiene to prevent the spread of #LassaFever. Let's work together to prevent #LassaFever by: ✅Frequent hand washing with soap under running water. ✅Proper environmental sanitation. ✅Covering foodstuff to avoid contact with rats.	tweet	37	LassaFever, LassaFever	http://pbs.twimg.com/media/Eg1bS9iX0AAaIrx.jpg
2020-09-01 11:53:17	The #COVID19Nigeria situation report for 31st August, 2020 has been published. Our daily #COVID19 situation reports provide a summary of the epidemiological situation response activities in Nigeria. Download via: #TakeResponsibility	tweet	40	COVID19Nigeria, COVID19, TakeResponsibility	http://pbs.twimg.com/media/Eg08m7IXgAA5C8n.jpg
2020-09-01 09:39:01	"REMEMBER! The actions you take determine how people around you will be affected by #COVID19." It is very important to exercise caution and #TakeResponsibility: ✅Wear a face mask in public ✅Practice hand/respiratory hygiene ✅Maintain physical distance	tweet	36	COVID19, TakeResponsibility	http://pbs.twimg.com/ext_tw_video_thumb/1300729716656177152/pu/img/peQW4M0SaN-I3vsh.jpg
2020-09-01 07:40:39	📢 COMING UP!!! This morning on #Prime101.5FM, Kogi State, our Head of Epidemiology Division, @abu_jaf will be on air to discuss the latest updates on the #COVID19 pandemic in Nigeria. Time - 9:00am #TakeResponsibility	tweet	19	Prime101, COVID19, TakeResponsibility	http://pbs.twimg.com/media/Eg0D0vCXsAIXLkA.jpg	abu_jaf
2020-08-31 22:18:02	A breakdown of cases by state can be found via #TakeResponsibility	tweet	115	TakeResponsibility	http://pbs.twimg.com/media/EgyDC-PXcAMmohT.jpg
2020-08-31 22:12:30	143 new cases of #COVID19Nigeria; Plateau-35 Kaduna-21 Lagos-19 FCT-13 Ebonyi-9 Adamawa-7 Enugu-7 Katsina-7 Edo-6 Kwara-5 Osun-3 Anambra-2 Kano-2 Niger-2 Ogun-2 Benue-1 Borno-1 Sokoto-1 54,008 confirmed 41,638 discharged 1,013 deaths	tweet	566	COVID19Nigeria	http://pbs.twimg.com/media/EgyByGQWsAIBymo.jpg
2020-08-31 21:49:07	.@AfricaCDC is organising a workshop for us to discuss #PPE manufacturing in Africa Join us on September 3 to share experiences and create a joint strategy that will promote local production of PPEs in Africa- for #COVID19 future disease outbreaks	retweet	53	PPE		Chikwe_I, AfriaCDC
2020-08-31 20:41:52	NCDC remains committed to strengthening outbreak response through optimization of Public Health Emergency Operation Centres (PHEOCs) in states. In Adamawa, the NCDC EOC team conducted a PHEOC assessment with a wide range of stakeholders including the deputy state epidemiologist.	tweet	33		http://pbs.twimg.com/media/EgxtA13XgAAzqsM.jpg
2020-08-31 16:33:22	The @PTFCOVID19 press briefing has commenced. Join for the latest on Nigeria’s #COVID19 response ‘Our priority since the onset of the outbreak has been to promptly detect, trace isolate #COVID19 cases to prevent further spread of the virus’ ~ @ElsieIlori, for DG NCDC Stream👇🏽	tweet	28	COVID19, COVID19	http://pbs.twimg.com/media/Egw0KHnWkAARUUb.jpg	PTFCOVID19, ElsieIlori
2020-08-31 14:50:53	#YellowFever spreads when an infected mosquito bites a person who has not been vaccinated. Practice and ensure physical and environmental hygiene to prevent infectious diseases such as #YellowFever, #COVID19 and #Cholera. #TakeResponsibility	tweet	43	YellowFever, YellowFever, COVID19, Cholera, TakeResponsibility	http://pbs.twimg.com/media/EgwctcCXsAEZZ2s.jpg
2020-08-31 11:12:25	The #COVID19Nigeria situation report for 30th August, 2020 has been published. Our daily #COVID19 situation reports provide a summary of the epidemiological situation response activities in Nigeria. Download via: #TakeResponsibility	tweet	47	COVID19Nigeria, COVID19, TakeResponsibility	http://pbs.twimg.com/media/EgvqtZBXkAAASKc.jpg
2020-08-31 08:53:13	It is better to do "over-syllabus" than to do "if I had known" Even younger ones are at risk of #COVID19 especially those with underlying health conditions. #TakeResponsibility; ✅Wear a face mask in public ✅Practice hand/respiratory hygiene ✅Maintain physical distance	tweet	75	COVID19, TakeResponsibility	http://pbs.twimg.com/ext_tw_video_thumb/1300355835063828480/pu/img/kCQzn0M75txBFj80.jpg
2020-08-30 22:46:02	A breakdown of cases by state can be found via #TakeResponsibility	tweet	110	TakeResponsibility	http://pbs.twimg.com/media/Egs_3QWWoAEUb8R.jpg
2020-08-30 22:28:43	138 new cases of #COVID19Nigeria; Plateau-55 Lagos-15 Ebonyi-11 Oyo-11 Abia-8 Anambra-7 FCT-7 Rivers-7 Kaduna-6 Ondo-5 Kwara-3 Bauchi-1 Benue-1 Edo-1 53,865 confirmed 41,513 discharged 1,013 deaths	tweet	624	COVID19Nigeria	http://pbs.twimg.com/media/Egs757wXsAINoLS.jpg
2020-08-30 20:42:06	How how to wear non medical #facemasks. #StopCOVID19 #COVID19	retweet	93	faemasks, StopCOVID19, COVID19	http://pbs.twimg.com/media/EdrW1TgWAAAuqKp.jpg	WHONigeria
2020-08-30 18:11:43	This election period, #TakeResponsibility by adhering to guidelines to protect yourself loved ones from #COVID19 including; ✅Physical distancing ✅Use of hand sanitisers ✅Use of face mask Read 'Guidelines for Conducting Elections in Nigeria':	tweet	36	TakeResponsibility, COVID19	http://pbs.twimg.com/media/EgsBFviWsAETzsw.jpg
2020-08-30 15:39:23	We increase our risk of #COVID19 infection whenever we don't wear #facemask to public places. Ensure you wear your #facemask properly at all times. Adhere to all non pharmaceutical measures on #COVID19 prevention. Shot📷 by Public Health Dept. Human Services Secretariat FCT.	retweet	68	COVID19, faemask		Fmohnigeria
2020-08-30 11:58:47	The #COVID19Nigeria situation report for 29th August, 2020 has been published. Our daily #COVID19 situation reports provide a summary of the epidemiological situation response activities in Nigeria. Download via: #TakeResponsibility	tweet	44	COVID19Nigeria, COVID19, TakeResponsibility	http://pbs.twimg.com/media/EgqruImWAAE4i6R.jpg
2020-08-30 08:05:38	#TakeResponsibility, Stay safe healthy; ✅Wear a face mask ✅Wash your hands frequently ✅Cough/Sneeze into your elbow ✅Maintain physical distance ✅Don't share personal items ✅Adhere to other #COVID19 prevention measures	tweet	68	TakeResponsibility, COVID19	http://pbs.twimg.com/media/Egp2XmNX0AAeVE3.jpg
2020-08-29 22:18:15	A breakdown of cases by state can be found via #TakeResponsibility	tweet	108	TakeResponsibility	http://pbs.twimg.com/media/Egnv4dSWAAEzNtr.jpg
2020-08-29 22:16:30	250 new cases of #COVID19Nigeria; Plateau-69 FCT-41 Lagos-21 Delta-14 Kaduna-14 Bayelsa-13 Enugu-13 Ekiti-11 Bauchi-9 Ogun-8 Edo-7 Oyo-7 Rivers-6 Adamawa-4 Osun-4 Nasarawa-3 Ebonyi-2 Kwara-2 Gombe-1 Imo-1 53,727 confirmed 41,314 discharged 1,011 deaths	tweet	494	COVID19Nigeria	http://pbs.twimg.com/media/EgnvgTJXYAoXpQn.jpg
2020-08-29 20:39:18	In @followlasg, the NCDC @NigeriaFELTP team facilitated the training of @OfficialLNSC to strengthen #COVID19 surveillance at the LGA level. The officers will support contact tracing in communities provide security cover for existing contact tracers. #TakeResponsibility	tweet	21	COVID19, TakeResponsibility	http://pbs.twimg.com/media/EgnZQ-0X0AAIDth.jpg	followlasg, NigeriaFELTP, OffiialLNSC
2020-08-29 17:22:25	Ensuring proper implementation of #COVID19 guidelines for schools educational facilities is important to keep students, teachers all workers safe. #TakeResponsibility for your loved ones and those in your community. Download, share read via:	tweet	37	COVID19, TakeResponsibility	http://pbs.twimg.com/media/EgmsNxSWsAAnCOD.jpg
2020-08-29 14:29:54	3 out of every 5 Nigerians who die from #COVID19 are more than 50 years old. #COVID19 outbreak is not over, stay safe to protect your parents older relatives; ✅Wear a face mask in public ✅Practice hand/respiratory hygiene ✅Maintain physical distance #TakeResponsibility	tweet	80	COVID19, COVID19, TakeResponsibility	http://pbs.twimg.com/ext_tw_video_thumb/1299715470933794816/pu/img/WgO0S0tk3fkfmHZM.jpg
2020-08-29 13:56:27	As we respond to #COVID19, one of the biggest challenges we face in Nigeria globally, is the spread of misinformation misinterpretation of science This is the time for all scientists to ensure that our voices are heard. We cannot afford to be silent	retweet	48	COVID19		Chikwe_I
2020-08-29 11:03:23	The #COVID19Nigeria situation report for 28th August, 2020 has been published. Our daily #COVID19 situation reports provide a summary of the epidemiological situation response activities in Nigeria. Download via: #TakeResponsibility	tweet	32	COVID19Nigeria, COVID19, TakeResponsibility	http://pbs.twimg.com/media/EglVcoXWoAIVM1h.jpg
2020-08-29 08:00:11	In Imo State, the #NCDCRRT is supporting the @GovtOfImoState health promotion team to train social mobilization officers in the state. Teams will be conducting a mass sensitisation exercise for community testing and adherence to preventive measures for #COVID19 in all 27 LGAs.	tweet	27	NCDCRRT, COVID19	http://pbs.twimg.com/media/EgkrhHkXYAAdd2s.jpg	GovtOfImoState
2020-08-29 07:29:33	📢 COMING UP!!! Join our senior Epidemiologist, @biodunesq today on #HealthMatters, to discuss the latest on Nigeria’s response to the #COVID19 pandemic. Tune to @channelstv at 12:30pm to watch. Livestream #TakeResponsibility	tweet	17	HealthMatters, COVID19, TakeResponsibility	http://pbs.twimg.com/media/Egkkgz6WsAAAd1a.jpg	biodunesq, hannelstv
2020-08-28 22:27:24	A breakdown of cases by state can be found via #TakeResponsibility	tweet	116	TakeResponsibility	http://pbs.twimg.com/media/EgioaP7WkAEh-gA.jpg
2020-08-28 22:23:58	160 new cases of #COVID19Nigeria; Plateau-44 Lagos-27 Katsina-18 Edo-15 FCT-14 Ondo-10 Oyo-9 Kwara-6 Abia-4 Nasarawa-4 Kano-3 Ekiti-2 Kaduna-2 Kebbi-1 Ogun-1 53,477 confirmed 41,017 discharged 1,011 deaths	tweet	582	COVID19Nigeria	http://pbs.twimg.com/media/EginouiWAAAmzNl.jpg
2020-08-28 20:13:38	For the past 6months, @NigeriaFELTP residents have been supporting the #COVID19 response in @followlasg This includes supporting operations at sample collection sites by keeping records of commodities and ensuring daily decontamination of the sites, across various LGAs	tweet	31	COVID19	http://pbs.twimg.com/media/EgiJzEaWAAA6xTO.jpg	NigeriaFELTP, followlasg
2020-08-28 18:54:03	Watch @drfaisalshuaib tonight at 8:30pm on Channels TV’s “Hard Copy” as he unpacks Polio eradication in Nigeria and the drive towards strengthening Nigeria’s health system. It promises to be interesting. Tune in.	retweet	27			NphdaNG, drfaisalshuaib
2020-08-28 13:57:01	The #COVID19Nigeria situation report for 27th August, 2020 has been published. Our daily #COVID19 situation reports provide a summary of the epidemiological situation response activities in Nigeria. Download via: #TakeResponsibility	tweet	43	COVID19Nigeria, COVID19, TakeResponsibility	http://pbs.twimg.com/media/EggzmBbUMAAe2_F.jpg
2020-08-28 11:07:59	The Lily Clinic Hospital Laboratory, Benin, Edo State has been accredited as a fee-paying lab for #COVID19 testing. For a complete list of fee-paying labs offering testing for #COVID19 in Nigeria visit: #TakeResponsibility	tweet	24	COVID19, COVID19, TakeResponsibility	http://pbs.twimg.com/media/EggM156U8AAqgjx.jpg
2020-08-28 11:07:33	Two new labs have been activated for inclusion in the NCDC Molecular Laboratory Network: 🧪Bayelsa Medical University, Molecular Biology Lab, Bayelsa State 🧪University of Port Harcourt Regional Centre for Biotechnology Bioresources Research, Rivers State #TakeResponsibility	tweet	67	TakeResponsibility	http://pbs.twimg.com/media/EggMX-JU0AEcQnM.jpg
2020-08-28 08:45:46	Reopening of places of worship doesn't mean that the #COVID19 outbreak has subsided. If you must gather to worship in the mosque today, take preventive measures to protect yourself loved ones. Wear a face mask don't share personal items. #TakeResponsibility	tweet	69	COVID19, TakeResponsibility	http://pbs.twimg.com/media/EgfsXSVUwAAUg1Q.jpg
2020-08-27 23:00:23	A breakdown of cases by state can be found via #TakeResponsibility	tweet	98	TakeResponsibility	http://pbs.twimg.com/media/EgdmVCXX0AABkt4.jpg
2020-08-27 22:33:06	296 new cases of #COVID19Nigeria; Plateau-85 Enugu-46 Oyo-31 Lagos-21 Rivers-20 FCT-15 Kaduna-13 Bauchi-12 Delta-11 Ekiti-11 Akwa Ibom-7 Ebonyi-6 Kwara-5 Ogun-4 Osun-4 Gombe-3 Niger-2 53,317 confirmed 40,726 discharged 1,011 deaths	tweet	575	COVID19Nigeria	http://pbs.twimg.com/media/EgdgIwgXcAAmQg3.jpg
2020-08-27 20:51:40	‘We know #COVID19 is a battle we’ll fight for quite sometime. Were currently in the community transmission phase and require the collective efforts of everyone to win this fight’ ~ @ywoga on @channelstv #TakeResponsibility	tweet	5	COVID19, TakeResponsibility	http://pbs.twimg.com/media/EgdI6ehX0AMuxQ-.jpg	ywoga, hannelstv
2020-08-27 20:31:18	NCDC remains committed to providing support strengthening #COVID19 response in states. Our rapid response team supported engaged with the laboratory leadership of @aminukanoth Bayero University Kano to ensure optimal functioning of the labs for #COVID19 testing.	tweet	32	COVID19, COVID19	http://pbs.twimg.com/media/EgdEQvoWoAgF6pZ.jpg	aminukanoth
2020-08-27 19:23:23	📢 COMING UP!!! Join our Head of Risk Communications Division, @ywoga live tonight on #COVID19Watch to discuss the latest on Nigeria’s response to the pandemic. Tune to @channelstv on DSTV 420. #TakeResponsibility	tweet	14	COVID19Wath, TakeResponsibility	http://pbs.twimg.com/media/Egc0t7BXYAI8_eB.jpg	ywoga, hannelstv
2020-08-27 17:18:58	📢 COMING UP!!! On today’s episode of #WinningCOVID, NCDC’s Deputy Director Dr Fatima Saleh will be live to discuss the latest on Nigeria’s response to #COVID19. Tune to @hitfmcalabar959 at 7:30pm to listen. #TakeResponsibility	tweet	19	WinningCOVID, COVID19, TakeResponsibility	http://pbs.twimg.com/media/EgcYPTZXgAMOgsb.jpg	hitfmalabar959
2020-08-27 17:05:58	‘We urge associations professional bodies representing various sectors to adapt our #COVID19 guide for businesses to help reduce the virus transmission. Only a healthy workforce can help our economy recover from the impact of the pandemic’ ~ @ElsieIlori for DG NCDC Steam👇🏽	tweet	5	COVID19	http://pbs.twimg.com/media/EgcVP0PWkAIxZxd.jpg	ElsieIlori
2020-08-27 17:02:16	At the ongoing @PTFCOVID19 briefing, NCDC Head of Surveillance @ElsieIlori highlights the role of businesses in curbing the spread of #COVID19. ‘Businesses are in a unique position to encourage behavioural change among the population towards stopping the spread of the pandemic’	tweet	24	COVID19	http://pbs.twimg.com/media/EgcUauoXYAEyeLe.jpg	PTFCOVID19, ElsieIlori
2020-08-27 13:36:36	The #COVID19Nigeria situation report for 26th August, 2020 has been published. Our daily #COVID19 situation reports provide a summary of the epidemiological situation response activities in Nigeria. Download via: #TakeResponsibility	tweet	44	COVID19Nigeria, COVID19, TakeResponsibility	http://pbs.twimg.com/media/EgblVgyUwAUUTl-.jpg
2020-08-27 12:11:28	The latest Weekly Epidemiological Report(week 32) #NCDCWER has been published on our website. This week's editorial focuses on the @WorldBank REDISSE funding support to states- to enhance #COVID19 response in #Nigeria. Read more via #TakeResponsibility	tweet	19	NCDCWER, COVID19, Nigeria, TakeResponsibility	http://pbs.twimg.com/media/EgbR3L8XgAAeg7R.jpg	WorldBank
2020-08-27 10:05:26	Cloth masks provide protection when properly worn cared for ✅Wear mask covering your nose mouth ✅Handle mask with clean hands ✅Wash cloth face masks after each use #MaskOnNaija with other preventive measures. Learn how to make your own face mask:	tweet	36	MaskOnNaija	http://pbs.twimg.com/media/Ega1AMGXcAAMRWD.jpg
2020-08-26 22:29:53	A breakdown of cases by state can be found via #TakeResponsibility	tweet	120	TakeResponsibility	http://pbs.twimg.com/media/EgYVzpGWAAIDJet.jpg
2020-08-26 22:26:29	221 new cases of #COVID19Nigeria; Plateau-60 FCT-33 Kaduna-26 Rivers-18 Lagos-17 Enugu-9 Kwara-9 Ondo-9 Nasarawa-6 Gombe-5 Anambra-5 Delta-4 Abia-4 Imo-3 Edo-2 Ogun-2 Oyo-2 Osun-2 Bauchi-1 Kano-1 53,021 confirmed 40,281 discharged 1,010 deaths	tweet	564	COVID19Nigeria	http://pbs.twimg.com/media/EgYVBzQXcAI5OVi.jpg
2020-08-26 20:13:44	Today, we hosted a one day training on the Health Security Assessment tool for the evaluation of health security capacities for Kebbi, Kano Enugu States. This defines NCDC's strategic support to improve capacity to prevent, detect respond to disease outbreaks in states.	tweet	15		http://pbs.twimg.com/media/EgX2lTPUEAwzpqs.jpg
2020-08-26 20:11:16	Subnational Emergency Preparedness and Response Capacity Building (SERCB) project aims at strengthening emergency preparedness and response at the state level using Health Security Assessment tool.	tweet	38		http://pbs.twimg.com/media/EgX2DAUUYAAjXR4.jpg
2020-08-26 17:26:13	Yesterday, we honoured an invite by H.E @GovernorInuwa to commission the Molecular Diagnostic Laboratory at the Gombe State Specialist Hospital. This will enhance the prompt detection of #COVID19 and other infectious diseases in the state. #TakeResponsibility	tweet	55	COVID19, TakeResponsibility	http://pbs.twimg.com/media/EgXQTxcWAAEQH3E.jpg	GovernorInuwa
2020-08-26 16:11:32	In the last 4 years, we‘ve worked very hard to build strong lab networks for #Lassafever #yellowfever in #Nigeria Read our latest paper with @DhamariNaidoo on early successes challenges of building lab networks in Nigeria, published @AfrJLabMed	retweet	87	Lassafever, yellowfever, Nigeria		Chikwe_I
2020-08-26 14:59:18	Pregnant women nursing mothers must protect themselves to reduce risk of #COVID19 infection for themselves babies by: ✅Frequent hand washing ✅Disinfecting surfaces ✅Limiting contact with others Read	tweet	50	COVID19	http://pbs.twimg.com/media/EgWur9wXgAAvXB5.jpg
2020-08-26 11:00:54	The #COVID19Nigeria situation report for 25th August, 2020 has been published. Today's #COVID19 situation report provides the data of total samples collected for each state. Download via: #TakeResponsibility	tweet	35	COVID19Nigeria, COVID19, TakeResponsibility	http://pbs.twimg.com/media/EgV4H3CWsAIREsP.jpg
2020-08-26 09:00:17	In @followlasg, our rapid response team is working with NFELTP to strengthen community testing for #COVID19 in LGAs. The team provides support to newly reactivated LGA walk-in testing sites for increased testing capacity, access and awareness of #COVID19 at the grassroot level.	tweet	20	COVID19, COVID19	http://pbs.twimg.com/media/EgVcglwXoAASnZ_.jpg	followlasg
2020-08-25 22:41:32	Our discharges today include 528 community recoveries over the last four weeks reported from Ondo State in line with new case management guidelines. A breakdown of cases by state can be found via #TakeResponsibility	tweet	108	TakeResponsibility	http://pbs.twimg.com/media/EgTO4goXsAUMq5J.jpg
2020-08-25 22:30:28	252 new cases of #COVID19Nigeria; Plateau-50 Enugu-35 Rivers-27 Lagos-26 FCT-18 Kaduna-18 Ekiti-10 Kano-10 Taraba-9 Anambra-8 Edo-8 Oyo-8 Delta-7 Ogun-6 Abia-5 Bayelsa-5 Ebonyi-1 Osun-1 52,800 confirmed 39,964 discharged 1,007 deaths	tweet	552	COVID19Nigeria	http://pbs.twimg.com/media/EgTMWzDX0AQapvr.jpg
2020-08-25 20:53:19	The #NCDCTeam continues to support @OfficialFCTA in strengthening #COVID19 testing capacity. This week, our rapid response team #NCDCRRT assessed @weare54gene lab the proposed national assembly #COVID19 sample collection centres in the FCT. #TakeResponsibility	tweet	36	NCDCTeam, COVID19, NCDCRRT, COVID19, TakeResponsibility	http://pbs.twimg.com/media/EgS2DoxXYAYDPRc.jpg	OffiialFCTA, weare54gene
2020-08-25 18:53:33	“This is indeed a truly historic event. I made a pledge to Nigerians that I would not bequeath a polio-endemic country to my successor. This certification is, therefore, a personal fulfillment of that pledge, not only to Nigerians but to all Africans.” — @MBuhari	retweet	127			NphdaNG
2020-08-25 18:53:23	CERTIFICATE OF A WILD POLIO VIRUS FREE AFRICAN REGION! #SupportImmunization #KeepPolio@Zero #RC70AFRO	retweet	201	SupportImmunization, KeepPolio, RC70AFRO		NphdaNG
2020-08-25 18:42:31	The #polio eradication journey has been long, thanks to every front-line field worker, vaccinator, community mobilization team for their undying efforts towards eradication of polio in Nigeria🇳🇬 #AfricaKicksOutWildPolio #Endpolio	retweet	111	polio		WHONigeria
2020-08-25 14:16:34	The #COVID19Nigeria situation report for 24th August, 2020 has been published. Our daily #COVID19 situation reports provide a summary of the epidemiological situation response activities in Nigeria. Download via: #TakeResponsibility	tweet	34	COVID19Nigeria, COVID19, TakeResponsibility	http://pbs.twimg.com/media/EgRbUQlVAAIFiMW.jpg
2020-08-25 12:27:37	Our hands are one of the primary ways by which infectious diseases like #COVID19 spread. #TakeResponsibility; wash your hands frequently with soap under running water for 20 seconds. Remember to teach your loved ones and those around you the importance of proper hand hygiene.	tweet	56	COVID19, TakeResponsibility	http://pbs.twimg.com/media/EgRCYQ-XYAAYRIK.jpg
2020-08-25 08:53:23	You might come in contact with infected people with no symptoms. It is important to maintain physical distancing and avoid large gatherings because you may not know who may have #COVID19. #TakeResponsibility to keep yourself and your loved ones safe.	tweet	54	COVID19, TakeResponsibility	http://pbs.twimg.com/media/EgQRVtSXkAAK4yY.jpg
2020-08-24 22:50:29	A breakdown of cases by state can be found via #TakeResponsibility	tweet	121	TakeResponsibility	http://pbs.twimg.com/media/EgOHV2PWkAE56S5.jpg
2020-08-24 22:48:13	321 new cases of #COVID19Nigeria; Lagos-98 FCT-34 Kaduna-30 Nasarawa-25 Benue-21 Plateau-17 Rivers-15 Adamawa-11 Ogun-11 Enugu-9 Edo-8 Delta-7 Ekiti-7 Gombe-5 Ebonyi-4 Bayelsa-3 Kano-3 Ondo-3 Cross River-2 Imo-2 Kebbi-2 Niger-2 Abia-1 Bauchi-1	tweet	544	COVID19Nigeria	http://pbs.twimg.com/media/EgOG1NIXoAEp2Lf.jpg
2020-08-24 19:26:46	#COVID19 malaria fit get di same signs but na different sickness dem bi. If you observe sey you no fit smell or taste anything, and you get oda malaria signs join, e fit bi #COVID19 Call your state hotline, make you arrange for COVID-19 test now now. #HealthFactCheckNaija	retweet	45	COVID19		nighealthwath
2020-08-24 17:59:53	At @PTFCOVID19 briefing today, our Head of Surveillance @ElsieIlori urged health workers to ensure high index of suspicion for #COVID19 always. ‘We’re committed to strengthen capacity of health workers on infection prevention control to limit risk of #COVID19 transmission’	tweet	22	COVID19, COVID19	http://pbs.twimg.com/media/EgNE1e_XsAEXUQp.jpg	PTFCOVID19, ElsieIlori
2020-08-24 15:47:44	Did you know? Prior to #COVID19, the shortest amount of time it took to develop a vaccine was for mumps and it took roughly four years. The development and testing processes for vaccines normally take many years. #HealthFactCheckNaija #COVID19Nigeria #COVID19vaccine	retweet	44	COVID19		nighealthwath
2020-08-24 11:53:36	📢 COMING UP!!!📻 In few minutes on #Mothercare, NCDC Risk Communications Officer, Mrs Hannatu Bello will be live to discuss the latest on Nigeria’s response to #COVID19. Tune to @Afrs1077Fm on 107.7FM to listen. Time - 1:00pm (WAT)	tweet	20	Motherare, COVID19	http://pbs.twimg.com/media/EgLxACyWsAEHTyM.jpg	Afrs1077Fm
2020-08-24 11:33:47	📢 COMING UP!!! On BBC Igbo today, our Head of Infection Prevention and Control @tokwor7 will be live to discuss the latest on Nigeria’s response to the the #COVID19 pandemic. Tune to BBC on Facebook Instagram to watch. #TakeResponsibility	tweet	23	COVID19, TakeResponsibility	http://pbs.twimg.com/media/EgLsdccWoAAtHbh.jpg	tokwor7
2020-08-24 11:19:34	The #COVID19Nigeria situation report for 23rd August, 2020 has been published. Our daily #COVID19 situation reports provide a summary of the epidemiological situation response activities in Nigeria. Download via: #TakeResponsibility	tweet	31	COVID19Nigeria, COVID19, TakeResponsibility	http://pbs.twimg.com/media/EgLpMZ4XoAAQ-iN.jpg
2020-08-24 09:36:17	I wish my dear brother colleague @ProfAkinAbayomi a speedy recovery Very grateful for your strong leadership of the #COVID19 response in Lagos State We will #keeppushing urge Nigerians to adhere to all public health and safety measures, so we can control this outbreak	retweet	148			Chikwe_I, ProfAkinAbayomi
2020-08-24 08:43:14	Disregard for #COVID19 preventive measures puts you and everyone around you at risk of getting infected. The ACTIONS you take to reduce spread of #COVID19 where you are PROTECTS the VULNERABLE. Our fight against #COVID19 is a collective effort. Please #TakeResponsibility.	tweet	61	COVID19, COVID19, COVID19, TakeResponsibility	http://pbs.twimg.com/ext_tw_video_thumb/1297816036520218624/pu/img/l0IiJI2BGx4Yy5kR.jpg
2020-08-23 22:20:41	A breakdown of cases by state can be found via #TakeResponsibility	tweet	109	TakeResponsibility	http://pbs.twimg.com/media/EgI27xTXgAAFa9R.jpg
2020-08-23 22:14:21	322 new cases of #COVID19Nigeria; Lagos-130 Bauchi-36 FCT-25 Edo-17 Bayelsa-14 Ogun-14 Oyo-14 Anambra-13 Kaduna-12 Ondo-11 Abia-10 Osun-6 Plateau-5 Kwara-5 Kano-4 Ebonyi-3 Sokoto-2 Borno-1 52,227 confirmed 38,945 discharged 1002 deaths	tweet	558	COVID19Nigeria	http://pbs.twimg.com/media/EgI1fXQX0AMPrc-.jpg
2020-08-23 18:17:16	Last week, our rapid response team worked with Gombe, Ondo, Kogi, Abia Osun states to assess their public health emergency operations centres (PHEOC). The aim of the exercise is to make the State PHEOCs fit for purpose, to prevent and mitigate public health emergencies.	tweet	40		http://pbs.twimg.com/media/EgH_MTOWoAE86Zz.jpg
2020-08-23 14:12:59	As you worship today, #WearAMask, avoid sharing worship items and observe all guidelines and advisories from the #PTFCOVID19 to curb the spread of #COVID19. #MaskOnNaija #TakeResponsibility	retweet	41	WearAMask		FMICNigeria
2020-08-23 12:25:43	The #COVID19Nigeria situation report for 22nd August, 2020 has been published. Our daily #COVID19 situation reports provide a summary of the epidemiological situation response activities in Nigeria. Download via: #TakeResponsibility	tweet	48	COVID19Nigeria, COVID19, TakeResponsibility	http://pbs.twimg.com/media/EgGuwQEX0AExZr4.jpg
2020-08-23 10:59:44	Frequent hand washing with soap under running water is one of the most effective ways to stop spread of diseases like #COVID19 that are transmitted via person-to-person contact or by touching contaminated surfaces #TakeResponsibility to keep yourself loved ones safe healthy.	tweet	28	COVID19, TakeResponsibility	http://pbs.twimg.com/media/EgGbE4AXoAI0rU6.jpg
2020-08-22 22:49:20	@followlasg has reported the recovery of 684 #COVID19 patients managed in the community in line with the new case management guidelines. A breakdown of cases by state can be found via #TakeResponsibility	tweet	119	COVID19, TakeResponsibility	http://pbs.twimg.com/media/EgDz5uWXgAI3TmF.jpg	followlasg
2020-08-22 22:31:43	601 new cases of #COVID19Nigeria; Lagos-404 FCT-37 Oyo-19 Ondo-14 Abia-13 Enugu-13 Kaduna-13 Edo-12 Kano-12 Kwara-11 Ebonyi-10 Nasarawa-7 Ogun-6 Osun-5 Delta-5 Niger-5 Plateau-4 Bayelsa-4 Katsina-3 Ekiti-2 Imo-2 51,905 confirmed 38,767 discharged 997 deaths	tweet	895	COVID19Nigeria	http://pbs.twimg.com/media/EgDv3nTXYAIq9zb.jpg
2020-08-22 22:16:33	The #COVID19 pandemic has changed our lives in many ways. To control this outbreak, we must adhere to measures such as wearing a face mask, physical distancing etc Excellent reporting by @GuardianNigeria on safety compliance in major cities in Nigeria	retweet	52	COVID19		Chikwe_I
2020-08-22 21:07:55	The #COVID19 EOC risk communication team continues to conduct PHEOC assessment across the country by engaging a wide range of stakeholders. In @OndoStateGov, the #PHEOC team made an advocacy visit with Disease Surveillance and Notification Officers @OndoPheoc staff.	tweet	26	COVID19, PHEOC	http://pbs.twimg.com/media/EgDcsAqXYAEDIZu.jpg	OndoPheo
2020-08-22 20:27:40	📢 COMING UP!!! 📺 Join our Head of Risk Communications Division at NCDC live on #NewsNight on @ARISEtv for the latest on Nigeria’s Response to the #COVID19 pandemic. #TakeResponsibility	tweet	15	NewsNight, COVID19, TakeResponsibility	http://pbs.twimg.com/media/EgDTeppXoAMPMQz.jpg	ARISEtv
2020-08-22 18:44:30	On issue of a second wave of the #COVID19 pandemic in Nigeria, NCDC Director General, @Chikwe_I had this to say in an exclusive interview with @NTANewsNow. 👇🏽 Click link to watch full video 📺 #TakeResponsibility	tweet	53	COVID19, TakeResponsibility	http://pbs.twimg.com/ext_tw_video_thumb/1297242439669952513/pu/img/ps9-73y8bnhrSybl.jpg	Chikwe_I, NTANewsNow
2020-08-22 15:28:36	The #COVID19Nigeria situation report for 21st August, 2020 has been published. Our daily #COVID19 situation reports provide a summary of the epidemiological situation response activities in Nigeria. Download via: #TakeResponsibility	tweet	55	COVID19Nigeria, COVID19, TakeResponsibility	http://pbs.twimg.com/media/EgCPBByWoAI4nPV.jpg
2020-08-22 11:34:54	Our IVR Self-Assessment Tool is active! ☎️Dial 01-700-6232 for an automated call-back if you or someone in your household is experiencing symptoms of #COVID19. #TakeResponsibility to protect yourself, loved ones and those around you.	tweet	39	COVID19, TakeResponsibility	http://pbs.twimg.com/media/EgBZix-WsAEM1Qa.jpg
2020-08-22 08:57:54	A properly worn face mask prevents droplets from landing on surfaces when you cough or sneeze. #MaskOnNaija to reduce the risk of #COVID19 spreading to those around you. ✅#WearAFacemask ✅Observe physical distancing ✅Wash your hands frequently #TakeResponsibility	tweet	37	MaskOnNaija, COVID19, WearAFaemask, TakeResponsibility	http://pbs.twimg.com/media/EgA1mS9XsAMKPye.jpg
2020-08-21 22:36:48	A breakdown of cases by state can be found via #TakeResponsibility	tweet	109	TakeResponsibility	http://pbs.twimg.com/media/Ef-nbPuX0AANKJc.jpg
2020-08-21 22:23:16	340 new cases of #COVID19Nigeria; Kaduna-63 FCT-51 Plateau-38 Lagos-33 Delta-25 Gombe-21 Adamawa-21 Edo-20 Katsina-17 Akwa Ibom-11 Ekiti-10 Rivers-9 Ondo-5 Ebonyi-4 Cross River-3 Ogun-3 Sokoto-2 Imo-2 Nasarawa-2 51,304 confirmed 37,885 discharged 996 deaths	tweet	548	COVID19Nigeria	http://pbs.twimg.com/media/Ef-kWNyWsAQ6qnO.jpg
2020-08-21 21:41:18	This week in Kogi State, the #NCDCRRT joined state officials for a visit to schools for the assessment of implementation of #COVID19 guidelines. Read more in our Guidelines for Schools and Learning Facilities Reopening After COVID-19 Pandemic Closures:	tweet	30	NCDCRRT, COVID19	http://pbs.twimg.com/media/Ef-aqcQXoAA6OgO.jpg
2020-08-21 19:59:28	At the Nigeria Centre for Disease Control @NCDCgov, there is a quiet revolution happening to improve our health security based on lessons from #COVID19 Spoke with @AIT_Online today @DrEOEhanire @JNkengasong @DrTomFrieden @doctorsoumya @sokolo12 @JeremyFarrar	retweet	41			Chikwe_I, NCDCgov
2020-08-21 16:48:26	NCDC has deployed teams to support the implementation of #COVID19 response activities funded by the @WorldBank REDISSE project in 36+1 States. The teams will provide technical support to individual states. #TakeResponsibility	tweet	22	COVID19, TakeResponsibility	http://pbs.twimg.com/media/Ef9XsV-XYAEytEe.jpg	WorldBank
2020-08-21 12:01:03	The #COVID19Nigeria situation report for 20th August, 2020 has been published. Our daily #COVID19 situation reports provide a summary of the epidemiological situation response activities in Nigeria. Download via: #TakeResponsibility	tweet	29	COVID19Nigeria, COVID19, TakeResponsibility	http://pbs.twimg.com/media/Ef8V7orX0AEtXGf.jpg
2020-08-21 09:45:49	If you have COUGH or FEVER 1 of these symptoms ⚫Loss of taste/smell ⚫Difficulty breathing ⚫Diarrhea ⚫Cattarh ⚫Fatigue ⚫Shivering ⚫Body pain ⚫Headache ⚫Sore throat Please call your state hotline for advice	tweet	128		http://pbs.twimg.com/media/Ef72-43WoAIAYvc.jpg
2020-08-21 08:42:25	📢 COMING UP!!! In few minutes, join DG @Chikwe_I live on #COVID19Watch to discuss Nigeria’s response to the pandemic in the last six months. Tune to @OfficialAITlive on DSTV channel 253 to watch. Time - 10:00am #TakeResponsibility	tweet	17	COVID19Wath, TakeResponsibility	http://pbs.twimg.com/media/Ef7oeLAX0AAHpPq.jpg	Chikwe_I, OffiialAITlive
2020-08-21 08:19:44	On @TVCconnect today, our Head of Disease Surveillance emphasized need for business owners to have a plan to reduce risk of #COVID19 spread in the workplace. ‘Our guide for business reopening is available on	tweet	23	COVID19, COVID19	http://pbs.twimg.com/media/Ef7jR6mX0AEjRBL.jpg	TVConnet
2020-08-21 07:44:22	Join ace broadcaster, @gbengaaruleba on Covid-19 Watch as he discusses "The journey so far: Efforts, gains and complexities of #COVID-19 with DG @NCDCgov, @Chikwe_I today on AIT at 10am. Don't miss it!	retweet	29			AIT_Online, gbengaaruleba
2020-08-21 06:27:00	📢 COMING UP!!! 📺 At 10:00am today, DG @Chikwe_I will be live on #COVID19Watch to discuss the latest on Nigeria’s response to the pandemic. * How we are building on the gains of the past six months. Tune to @OfficialAITlive on DSTV 253 to watch #TakeResponsibility	tweet	15	COVID19Wath, TakeResponsibility	http://pbs.twimg.com/media/Ef7JeiNXgAAxqUh.jpg	Chikwe_I, OffiialAITlive
2020-08-21 05:55:07	📢 COMING UP!!! Do business owners know their responsibility in the fight against #COVID19? Join @ElsieIlori, Head of Disease Surveillance at NCDC discuss how we can collectively keep the workplace safe. Time- 7:25am 8:25am on @TVCconnect Livestream	tweet	11	COVID19	http://pbs.twimg.com/media/Ef7CLqVXkAAbUuG.jpg	ElsieIlori, TVConnet
2020-08-20 22:48:42	📢 COMING UP!!! Join our Head of Disease Surveillance, @ElsieIlori on @TVCconnect ‘Breakfast Show’ tomorrow for updates on Nigeria’s response to the pandemic. #TakeResponsibility	tweet	21	TakeResponsibility	http://pbs.twimg.com/media/Ef5glOdWoAA0uEh.jpg	ElsieIlori, TVConnet
2020-08-20 22:22:28	A breakdown of cases by state can be found via #TakeResponsibility	tweet	109	TakeResponsibility	http://pbs.twimg.com/media/Ef5akuJXkAM6uGn.jpg
2020-08-20 22:15:13	476 new cases of #COVID19Nigeria; Lagos-235 FCT-44 Kaduna-41 Borno-33 Plateau-28 Abia-13 Edo-13 Rivers-12 Imo-11 Oyo-10 Kano-9 Kwara-7 Enugu-5 Katsina-5 Gombe-4 Ogun-4 Nasarawa-1 Zamfara-1 50,964 confirmed 37,569 discharged 992 deaths	tweet	632	COVID19Nigeria	http://pbs.twimg.com/media/Ef5Y60jWoAAHb5Q.jpg
2020-08-20 21:05:51	The #NCDCRRT supported the Kogi State Ministry of Health in a SORMAS training for #COVID19 Disease Surveillance Notification Officers, EOC members pillar leads. NCDC remains committed to strengthening digital disease data management across states. #TakeResponsibility	tweet	31	NCDCRRT, COVID19, TakeResponsibility	http://pbs.twimg.com/media/Ef5JCpyXgAAB8rZ.jpg
2020-08-20 19:43:56	Grateful for opportunity to brief Nat. Economic Council today on invitation of HEVP @ProfOsinbajo Briefed Executive Governors on #COVID19 response activities in states, activation of more labs, est. of more sample collection centres other priorities to sustain the response	retweet	37			Chikwe_I, ProfOsinbajo
2020-08-20 18:57:07	At @PTFCOVID19 briefing today, NCDC’s Head of Surveillance, @ElsieIlori announced the roll-out of an automated platform to check #COVID19 negative results, in FCT after successful pilot. “Positive cases are communicated by the state to ensure psychosocial counseling is done”	tweet	24	COVID19	http://pbs.twimg.com/media/Ef4rk5vWsAIlOWU.jpg	PTFCOVID19, ElsieIlori
2020-08-20 18:08:34	This week, our Public Health Emergency Operation Centre team commenced training mentoring of @Covid19Adamawa core/surge staff on #PHEOC management We aim to strengthen state capacity in health emergency operations, incident management system PHEOC activation within 120 mins.	tweet	27	PHEOC	http://pbs.twimg.com/media/Ef4gckBXoAASQi1.jpg	Covid19Adamawa
2020-08-20 15:09:32	Other diseases of public health importance such as #cholera are still being reported in various states of the country. Our Weekly Epidemiological Report #NCDCWER for week 31 focuses on preventive measures for #cholera amidst #COVID19 pandemic. Read:	tweet	50	holera, NCDCWER, holera, COVID19	http://pbs.twimg.com/media/Ef33fCsXsAEID5-.jpg
2020-08-20 12:18:56	The #COVID19Nigeria situation report for 19th August, 2020 has been published. Our daily #COVID19 situation reports provide a summary of the epidemiological situation response activities in Nigeria. Download via: #TakeResponsibility	tweet	33	COVID19Nigeria, COVID19, TakeResponsibility	http://pbs.twimg.com/media/Ef3Qb1wXsAAK80j.jpg
2020-08-20 10:52:00	On the NCDC #COVID19 microsite you can find the latest guidelines with useful information advice for: Health workers Businesses Schools Parents more Visit	tweet	34	COVID19	http://pbs.twimg.com/media/Ef28i2IWsAABl4O.jpg
2020-08-20 10:36:02	"The progress of Nigeria as a nation is dependent on our collective effort as a people. Global collaboration local cooperation is critical to win the fight against #COVID19" DG @Chikwe_I on Nigeria's response to the pandemic with @ARISEtv 📺	tweet	26	COVID19	http://pbs.twimg.com/ext_tw_video_thumb/1296395349955948544/pu/img/mQBo-fZeVVI1f6Le.jpg	Chikwe_I, ARISEtv
2020-08-19 22:29:04	A breakdown of cases by state can be found via #TakeResponsibility	tweet	132	TakeResponsibility	http://pbs.twimg.com/media/Ef0Sfe_WsAA9Iuv.jpg
2020-08-19 22:07:43	Today, we concluded an assessment of public health emergency operations centers (PHEOC) in Lagos, Bauchi, Osun, Edo, and Delta States for optimisation. In line with our mandate, we remain committed to strengthen sub-national capacity to manage infectious disease outbreaks.	tweet	40		http://pbs.twimg.com/media/Ef0Nmk5XkAIhDCa.jpg
2020-08-19 22:06:47	593 new cases of #COVID19Nigeria; Plateau-186 Lagos-172 FCT-62 Oyo-27 Delta-25 Rivers-20 Ondo-19 Edo-18 Kaduna-17 Enugu-12 Akwa Ibom-10 Ogun-7 Abia-6 Gombe-6 Kano-3 Osun-3 50,488 confirmed 37,304 discharged 985 deaths	tweet	672	COVID19Nigeria	http://pbs.twimg.com/media/Ef0NZnOXoAEbvRU.jpg
2020-08-19 18:30:49	Today, we remember Dr. Stella Ameyo Adadevoh for her bravery leadership during Nigeria’s 2014 #Ebola outbreak I’m very proud of @drasatrust’s work especially in training health workers to protect themselves against infectious diseases We’ll never forget 📷 @drasatrust	retweet	420	Ebola		Chikwe_I
2020-08-19 18:15:54	In Kano, our rapid response team engaged with the district head of Ungogo LGA. Community leaders are major stakeholders critical to strengthening risk communication in the community. The RRT's also met at Kwanar Dawaki to discuss data quality completeness major deliverables.	tweet	32		http://pbs.twimg.com/media/EfzYjIjXoAMT3ri.jpg
2020-08-19 17:24:06	Great to see "Infection Prevention Control" becoming mainstream in our hospitals. Great work by @ubthng!	retweet	40			Chikwe_I, ubthng
2020-08-19 16:05:14	📢DISREGARD any message that you are a beneficiary of #COVID19 funds or your account has been credited by NCDC. Also, NCDC is not sending letters of employment will NEVER request for payment in return for employment offers. Share verified information!	tweet	93	COVID19	http://pbs.twimg.com/media/Efy6lP4XsAUPm5Z.jpg
2020-08-19 13:47:28	The #COVID19Nigeria situation report for 18th August, 2020 has been published. Today's #COVID19 situation report provides a breakdown of samples tested by states in the last week. Download via: #TakeResponsibility	tweet	42	COVID19Nigeria, COVID19, TakeResponsibility	http://pbs.twimg.com/media/EfybG7lWoAACuvR.jpg
2020-08-19 12:16:35	Have you registered for our online course on infection prevention control? This simple-to-follow course was developed to provide health workers with knowledge to reduce the risk of infection transmission in health care settings. Register TODAY via:	tweet	63		http://pbs.twimg.com/media/EfyGT44X0AAN08O.jpg
2020-08-19 09:24:32	‘Despite system-wide challenges, our mandate at NCDC is to support all states, is especially critical as states are at different points in the #COVID19 response. We currently have our rapid response team supporting Kogi State to manage the outbreak’ ~ @Chikwe_I on @ARISEtv	tweet	3	COVID19	http://pbs.twimg.com/media/Efxe7K2X0AASgZz.jpg	Chikwe_I, ARISEtv
2020-08-19 09:14:07	‘There shouldn’t be a scramble for a #COVID19 vaccine. A human life in any part of the world has same value Collaboration between @NphcdaNG @GAVI, @AfricaCDC partners are geared towards equitable access to an effective vaccine when it becomes available’ ~@Chikwe_I on @ARISEtv	tweet	4	COVID19	http://pbs.twimg.com/media/EfxciYIWAAA-c5L.jpg	NphdaNG, gavi, AfriaCDC, Chikwe_I, ARISEtv
2020-08-19 08:59:38	The pandemic has been a very difficult time for children. It's important educate kids on #COVID19 how to protect themselves in a fun and reassuring way. Share this animation by @UNICEF_Nigeria where Lara and her friends pledge to stay safe! 🎥@anthillstudios_	tweet	103	COVID19		UNICEF_Nigeria, anthillstudios_
2020-08-19 07:42:37	📢 COMING UP!!! DG @Chikwe_I will be live on #TheMorningShow today, to discuss the latest on the #COVID19 pandemic, and reflect on the past six months of Nigeria’s response. Tune to @ARISEtv at 9:30am to watch. #TakeResponsibility	tweet	15	TheMorningShow, COVID19, TakeResponsibility	http://pbs.twimg.com/media/EfxHmu7XkAE-_R3.jpg	Chikwe_I, ARISEtv
2020-08-18 22:53:39	A breakdown of cases by state can be found via #TakeResponsibility	tweet	123	TakeResponsibility	http://pbs.twimg.com/media/EfvOhs2X0AADzUC.jpg
2020-08-18 22:20:18	410 new cases of #COVID19Nigeria; Lagos-210 FCT-45 Ondo-30 Plateau-21 Edo-19 Ogun-16 Oyo-13 Nasarawa-12 Bauchi-11 Enugu-10 Kwara-7 Kaduna-6 Anambra-4 Ebonyi-3 Abia-2 Rivers-1 49,895 confirmed 37,051 discharged 981 deaths	tweet	624	COVID19Nigeria	http://pbs.twimg.com/media/EfvG5qmXsAIBUhx.jpg
2020-08-18 21:28:28	In collaboration with @Fmohnigeria, partners, we continue to strengthen capacity of frontline health workers in IPC measures. In Cross River, our rapid response team worked with the state to assess IPC practice at the UCTH #COVID19 isolation and treatment facility.	tweet	33	COVID19	http://pbs.twimg.com/media/Efu7CArXsAEk3PL.jpg	Fmohnigeria
2020-08-18 19:55:04	‘#COVID19 can present as mild symptoms which makes it difficult to differentiate from illnesses such as malaria. The only way to diagnosis is through testing. We advice Nigerians to self-report if they notice known symptoms’ ~ @beeodune on @TVCconnect #TakeResponsibility	tweet	7	COVID19, TakeResponsibility	http://pbs.twimg.com/media/EfulqU5WsAYuh2o.jpg	beeodune, TVConnet
2020-08-18 18:20:28	📢 COMING UP!!! Tonight on #COVID19 Myths Facts, NCDC Epidemiologist @beeodune will be live to discuss the latest on Nigeria’s response to the pandemic. Tune to @TVCconnect on DSTV 418 to watch. #TakeResponsibility	tweet	24	COVID19, TakeResponsibility	http://pbs.twimg.com/media/EfuQAeMXYAAalzk.jpg	beeodune, TVConnet
2020-08-18 14:34:27	#NCDCInTheNews ‘The Nigeria Centre for Disease Control has warned Nigerians to beware of scammers posing as the Centre to defraud unsuspecting citizens’ 📑 Read	tweet	43	NCDCInTheNews
2020-08-18 12:46:46	📢 COMING UP!!! 📻 On @magicFMAba today, join our Head of Health Emergency Preparedness Response, @johnoladejo to discuss how businesses can #TakeResponsibility to mitigate the impact of #COVID19. Time - 2:45pm	tweet	12	TakeResponsibility, COVID19	http://pbs.twimg.com/media/EftDoY1WAAU4Rgn.jpg	magiFMAba, johnoladejo
2020-08-18 11:31:23	The #COVID19Nigeria situation report for 17th August, 2020 has been published. Our daily #COVID19 situation reports provide a summary of the epidemiological situation response activities in Nigeria. Download via: #TakeResponsibility	tweet	49	COVID19Nigeria, COVID19, TakeResponsibility	http://pbs.twimg.com/media/EfsyX5iXgAEvWeD.jpg
2020-08-18 09:32:34	Watch this informative video on how to make, wear and care for a fabric mask to prevent the spread of #COVID19 and other respiratory diseases. #TakeResponsibility	tweet	57	COVID19, TakeResponsibility
2020-08-17 22:38:56	A breakdown of cases by state can be found via #TakeResponsibility	tweet	128	TakeResponsibility	http://pbs.twimg.com/media/EfqBkwNXsAQaL8H.jpg
2020-08-17 22:25:45	417 new cases of #COVID19Nigeria; Lagos-207 Kaduna-44 Ondo-38 Abia-28 Anambra-21 Plateau-20 Bauchi-13 Oyo-9 Ebonyi-9 Delta-7 Edo-7 Enugu-6 Niger-3 Gombe-2 Ogun-1 FCT-1 Kano-1 49,485 confirmed 36,834 discharged 977 deaths	tweet	671	COVID19Nigeria	http://pbs.twimg.com/media/Efp-jwSWAAEPFDb.jpg
2020-08-17 21:15:42	This week, @alagboso and @patienceadejoo highlight the role of media to effectively use risk communications to shape narratives that improve adherence to public health and social measures that help prevent the spread of #COVID19. 👉	retweet	43			nighealthwath, alagboso, patieneadejoo
2020-08-17 19:10:42	📢 #NCDCPublication In 2018, we responded to a cluster of food-borne botulism in Abuja In this paper led by @DrLadun, we describe the challenges of diagnosis management of this rare infectious disease Published today in Pan African Medical Journal	tweet	33	NCDCPubliation	http://pbs.twimg.com/media/EfpR6jqXgAEI0ug.jpg	DrLadun
2020-08-17 18:41:47	‘Fatigue is a challenge we’ve had to address in the #COVID19 response, it affects everyone, health workers, journalists, etc. At NCDC, we provide mental health support for staff, actively rotate response teams so staff can reunite with their families’ ~@ElsieIlori for DG NCDC	tweet	10	COVID19	http://pbs.twimg.com/media/EfpLS6LWAAU9CLd.jpg	ElsieIlori
2020-08-17 17:57:25	‘For benefit of Nigerians, samples are only collected at designated centres not at the airports I plead with Nigerians to remain focused on our collective efforts to manage #COVID19 not share misinformation’ ~@PTFCOVID19 Chairman, Boss Mustapha at ongoing briefing Stream👇🏽	tweet	40	COVID19	http://pbs.twimg.com/media/EfpBIYaXgAAIqWd.jpg	PTFCOVID19
2020-08-17 17:26:02	Health and education are a priority in Gombe State.A final year student of GSSS Gombe tested POSITIVE for COVID-19 and was isolated yesterday,today he is writing Mathematics SSCE while ensuring his invigilator is well protected. @NCDCgov @Chikwe_I @Amanafm98_1 @t_taskforce	retweet	196			GombePHEOC
2020-08-17 15:05:32	People with mild forms of #COVID19 may look healthy be able to carry out normal activities. #TakeResponsibility to prevent spreading #COVID19 unknowingly to those around you. ✅#MaskOnNaija ✅Practice physical distancing in public spaces ✅Wash your hands frequently	tweet	47	COVID19, TakeResponsibility, COVID19, MaskOnNaija	http://pbs.twimg.com/media/EfoZzTxXkAEcNRP.jpg
2020-08-17 12:08:29	‘It is only through testing that we can estimate the actual burden of #COVID19 in Nigeria. Our improvement in testing shows the testing infrastructure is not the challenge, but in building a health care delivery system to serve the people’ ~ @Chikwe_I on @channelstv	tweet	6	COVID19	http://pbs.twimg.com/media/EfnxRLQXkAAqQb_.jpg	Chikwe_I, hannelstv
2020-08-17 11:45:03	We are pleased to announce the inclusion of the Federal Medical Centre GeneXpert laboratory, Gusau, Zamfara to the NCDC Molecular Laboratory Network. There are currently 64 laboratories with the capacity to test for #COVID19 in the #NCDCLabNetwork. #TakeResponsibility	tweet	77	COVID19, NCDCLabNetwork, TakeResponsibility	http://pbs.twimg.com/media/Efnr6MBX0AIrbif.jpg
2020-08-17 09:24:43	📢COMING UP!! At the beginning of the pandemic, various models predicted a doomsday scenario for Nigeria other African countries, yet fewer cases than expected have been recorded. For the latest on Nigeria’s response to #COVID19, join DG @Chikwe_I on @channelstv today at 12	tweet	35	COVID19	http://pbs.twimg.com/media/EfnLypXWoAET29w.jpg	Chikwe_I, hannelstv
2020-08-17 09:13:55	The #COVID19Nigeria situation report for 16th August, 2020 has been published. Our daily #COVID19 situation reports provide a summary of the epidemiological situation response activities in Nigeria. Download via: #TakeResponsibility	tweet	39	COVID19Nigeria, COVID19, TakeResponsibility	http://pbs.twimg.com/media/EfnJUaXXsAAgxzT.jpg
2020-08-16 22:36:35	A breakdown of cases by state can be found via #TakeResponsibility	tweet	130	TakeResponsibility	http://pbs.twimg.com/media/Efk3cZ8X0AAzEJs.jpg
2020-08-16 22:27:47	298 new cases of #COVID19Nigeria; Plateau-108 Kaduna-49 Lagos-47 Ogun-18 Osun-17 FCT-15 Ondo-14 Edo-8 Oyo-6 Akwa Ibom-4 Cross River-4 Borno-3 Ekiti-2 Bauchi-1 Kano-1 Rivers-1 49,068 confirmed 36,497 discharged 975 deaths	tweet	678	COVID19Nigeria	http://pbs.twimg.com/media/Efk1bxxXoAACVi6.jpg
2020-08-16 19:46:10	SORMAS is a digital surveillance tool which facilitates real-time reporting of cases of epidemic-prone diseases including #COVID19 by health workers across states. By digitalising disease surveillance data, states are able to share information engage in rapid decision-making.	tweet	61	COVID19	http://pbs.twimg.com/media/EfkQa30XgAEarh1.jpg
2020-08-16 15:42:07	📢 COMING UP!!! Join NCDC Director General, @Chikwe_I live tomorrow at 12noon on #COVID19Watch to discuss the latest on Nigeria’s response to the pandemic. Tune to @channelstv on DSTV Channel 254 to watch. #TakeResponsibility	tweet	18	COVID19Wath, TakeResponsibility	http://pbs.twimg.com/media/EfjYlmHWkAIPoUz.jpg	Chikwe_I, hannelstv
2020-08-16 14:44:37	The #COVID19Nigeria situation report for 15th August, 2020 has been published. Our daily #COVID19 situation reports provide a summary of the epidemiological situation response activities in Nigeria. Download via: #TakeResponsibility	tweet	36	COVID19Nigeria, COVID19, TakeResponsibility	http://pbs.twimg.com/media/EfjLa6kXYAAH-3o.jpg
2020-08-16 11:56:06	Properly fitting face masks allow adequate air flow while still offering protection from #COVID19 and other respiratory diseases. #WearAMask properly: ✅Covering your nose mouth ✅No gaps ✅Secured with straps ✅At least 3 layers of fabric #MaskOnNaija #TakeResponsibility	tweet	68	COVID19, WearAMask, MaskOnNaija, TakeResponsibility	http://pbs.twimg.com/media/Efik1-GWoAA3CsW.jpg
2020-08-15 22:35:40	A breakdown of cases by state can be found via #TakeResponsibility	tweet	125	TakeResponsibility	http://pbs.twimg.com/media/EfftpRpXoAAedGo.jpg
2020-08-15 22:26:18	325 new cases of #COVID19Nigeria; Lagos-87 FCT-49 Gombe-28 Ebonyi-20 Plateau-19 Kwara-18 Enugu-17 Imo-12 Rivers-12 Kaduna-11 Ogun-10 Edo-9 Oyo-9 Ondo-8 Osun-8 Ekiti-4 Borno-1 Kano-1 Bauchi-1 Nasarawa-1 48,770 confirmed 36,290 discharged 974 deaths	tweet	692	COVID19Nigeria	http://pbs.twimg.com/media/EffrgOlXkAIw51q.jpg
2020-08-15 21:18:44	We continue to prioritise trainings across states for current response activities strengthen our health security for future disease outbreaks. Our focus is strengthening existing skills in disease surveillance, case management, risk communication, sample collection others.	tweet	32		http://pbs.twimg.com/media/EffcBmfXsAcwdXX.jpg
2020-08-15 18:50:50	In Kano, our Rapid Response Team #NCDCRRT continues to support @KNSMOH in strengthening #COVID19 response activities in the state. This week, the team supported the training of community health workers to strengthen #COVID19 community based surveillance. #TakeResponsibility	tweet	32	NCDCRRT, COVID19, COVID19, TakeResponsibility	http://pbs.twimg.com/media/Efe6MAgWAAEUza_.jpg	KNSMOH
2020-08-15 16:24:23	The #COVID19Nigeria situation report for 14th August, 2020 has been published. Our daily #COVID19 situation reports provide a summary of the epidemiological situation response activities in Nigeria. Download via: #TakeResponsibility	tweet	47	COVID19Nigeria, COVID19, TakeResponsibility	http://pbs.twimg.com/media/EfeYp9wWAAI4gEu.jpg
2020-08-15 13:56:13	#LassaFever can be transmitted by food that has been contaminated by urine and faeces of infected rats. Hygiene is key. Store food away from animals and cook them properly before eating. Stay safe and healthy.	tweet	124	LassaFever	http://pbs.twimg.com/media/Efd2wZUXsAE8e5y.jpg
2020-08-15 10:19:02	We are aware of fraudulent messages and letters offering employment at NCDC Note that NCDC will NEVER request payment in return for offers of employment and we are not conducting any recruitment activities at this time #TakeResponsibility by verifying information before sharing	tweet	93	TakeResponsibility	http://pbs.twimg.com/media/EfdFCr6XgAA3135.jpg
2020-08-15 09:56:41	There is currently not enough evidence to suggest #COVID19 survivors become immune after recovery. #TakeResponsibility: ✅#WearAMask ✅Observe physical distancing ✅Wash your hands frequently with soap water #MaskOnNaija to protect yourself and others.	tweet	73	COVID19, TakeResponsibility, WearAMask, MaskOnNaija	http://pbs.twimg.com/media/Efc_5lKXsAA_BLK.jpg
2020-08-14 22:49:22	Our discharges today include 1,325 community recoveries over the last two weeks reported from Lagos State in line with new case management guidelines. A breakdown of cases by state can be found via #TakeResponsibility	tweet	123	TakeResponsibility	http://pbs.twimg.com/media/EfanMJiWkAAfHRZ.jpg
2020-08-14 22:42:06	329 new cases of #COVID19Nigeria; Lagos-113 Kaduna-49 FCT-33 Plateau-24 Kano-16 Edo-15 Ogun-14 Delta-13 Osun-10 Oyo-8 Ekiti-6 Bayelsa-6 Akwa Ibom-5 Borno-4 Enugu-4 Ebonyi-3 Rivers-2 Bauchi-1 Nasarawa-1 Gombe-1 Niger-1 48,445 confirmed 35,998 discharged 973 deaths	tweet	622	COVID19Nigeria	http://pbs.twimg.com/media/Efalh9bWsAkPtJ1.jpg
2020-08-14 21:46:08	Over the past 2 weeks, our #PHEOC team trained mentored @covid19oyo_eoc core surge staff on the basics of public health emergency operation centre management Certificates were presented to successful participants after a table top simulation exercise pre/post examinations.	tweet	34	PHEOC	http://pbs.twimg.com/media/EfaYskRWkAACnSx.jpg	ovid19oyo_eo
2020-08-14 21:17:40	This week, the #NCDCRRT supported a training by Cross River State MOH for health workers on strengthening prevention of mother-to-child transmission in the context of #COVID19 We also supported the state's case management team in the inauguration of the Adiabo isolation centre	tweet	31	NCDCRRT, COVID19	http://pbs.twimg.com/media/EfaSDDGX0AAk9i7.jpg
2020-08-14 17:54:06	Properly made worn cloth face masks are effective in reducing the risk of #COVID19 spread. As we #MaskOnNaija ✅#WearAMask properly ✅Wash your mask after use ✅Handle your mask with clean hands You can make your own face mask via: #TakeResponsibility	tweet	49	COVID19, MaskOnNaija, WearAMask, TakeResponsibility	http://pbs.twimg.com/media/EfZjnRPX0AAq6Dd.jpg
2020-08-14 15:34:11	#TodayInNCDC Honorable Minister of Health @DrEOEhanire joined the regular #COVID19 Emergency Operations Centre meeting. We continue working with other stakeholders to strengthen ongoing response activities. #TakeResponsibility	tweet	44	TodayInNCDC, COVID19, TakeResponsibility	http://pbs.twimg.com/media/EfZDitSWkAALGCY.jpg	DrEOEhanire
2020-08-14 12:43:10	“For years I‘d speak of the risk we all face, everyone thought it was hypothetical. Early this year we were faced with a situation of a new virus that could infect everyone irrespective of status quo” @Chikwe_I, on the #COVID19 response with @NTANewsNow.	tweet	40	COVID19	http://pbs.twimg.com/ext_tw_video_thumb/1294252911128727554/pu/img/WveZzoo-Y23ePKT-.jpg	Chikwe_I, NTANewsNow
2020-08-14 11:11:57	The #COVID19Nigeria situation report for 13th August, 2020 has been published. Our daily #COVID19 situation reports provide a summary of the epidemiological situation response activities in Nigeria. Download via: #TakeResponsibility	tweet	49	COVID19Nigeria, COVID19, TakeResponsibility	http://pbs.twimg.com/media/EfYHkgmWAAIIgG2.jpg
2020-08-14 09:25:38	When you #WearAMask, you protect yourself those around. Take the extra step to #TakeResponsibility to slow the spread of #COVID19. My mask protects you your mask protects me. Let's #MaskOnNaija	tweet	58	WearAMask, TakeResponsibility, COVID19, MaskOnNaija	http://pbs.twimg.com/media/EfXvNBpWAAAjU1q.jpg
2020-08-13 22:53:55	A breakdown of cases by state can be found via #TakeResponsibility	tweet	132	TakeResponsibility	http://pbs.twimg.com/media/EfVeovRX0AMulsm.jpg
2020-08-13 22:39:28	373 new cases of #COVID19Nigeria; Lagos-69 Osun-41 Kaduna-40 Oyo-40 FCT-35 Plateau-22 Rivers-19 Kano-17 Ondo-17 Ogun-15 Abia-14 Gombe-12 Imo-9 Enugu-7 Kwara-6 Delta-5 Niger-2 Borno-1 Bauchi-1 Nasarawa-1 48,116 confirmed 34,309 discharged 966 deaths	tweet	669	COVID19Nigeria	http://pbs.twimg.com/media/EfVbVqeU4AA-xfU.jpg
2020-08-13 19:24:08	The #COVID19Nigeria situation report for 12th August, 2020 has been published. Our daily #COVID19 situation reports provide a summary of the epidemiological situation response activities in Nigeria. Download via: #TakeResponsibility	tweet	51	COVID19Nigeria, COVID19, TakeResponsibility	http://pbs.twimg.com/media/EfUun5YXoAEuO82.jpg
2020-08-13 19:11:49	“The low #COVID19 death rates in Nigeria isn’t a reason for public disbelief, people work hard every day to mitigate the impact of the pandemic We advice the public to adhere to recommended measures stay safe” #WearAMask #TakeResponsibility ~ @chinwe_ochu on @hitfmcalabar959	tweet	12	COVID19, WearAMask, TakeResponsibility	http://pbs.twimg.com/media/EfUr0HWXgAAMZsa.jpg	hinwe_ohu, hitfmalabar959
2020-08-13 18:23:10	In few minutes, Dr Chinwe Ochu, leading Prevention Programmes Knowledge Management at NCDC will be live on #WinningCOVID today. Join to discuss the gains of the #COVID19 pandemic in Nigeria way forward. Tune to @hitfmcalabar959 on 95.9FM to listen. #TakeResponsibility	tweet	21	WinningCOVID, COVID19, TakeResponsibility	http://pbs.twimg.com/media/EfUgrFnXkAAKLbM.jpg	hitfmalabar959
2020-08-13 18:06:18	“Since the onset of the response, our strategy has been to test, trace isolate Testing is the only way to estimate our burden of #COVID19. We’ve scaled capacity to 63 labs nationwide, however our current challenge is under utilisation“ ~@ElsieIlori,for DG NCDC at PTF briefing	tweet	21	COVID19	http://pbs.twimg.com/media/EfUc0IGWsAQ0Yif.jpg	ElsieIlori
2020-08-13 15:31:29	It is easier to wear a mask to protect yourself those around you from being infected with #COVID19. #TakeResponsibility #MaskOnNaija to protect the vulnerable who have lower chance of recovering from #COVID19 complications.	tweet	65	COVID19, TakeResponsibility, MaskOnNaija, COVID19	http://pbs.twimg.com/media/EfT5TB-WkAIjJPe.jpg
2020-08-13 13:13:19	We are pleased to announce the inclusion of the General Hospital Onitsha, Anambra to the NCDC Molecular Laboratory Network. There are currently 63 laboratories with the capacity to test for #COVID19 in the #NCDCLabNetwork #TakeResponsibility	tweet	100	COVID19, NCDCLabNetwork, TakeResponsibility	http://pbs.twimg.com/media/EfTZwaiX0AE-3dW.jpg
2020-08-13 12:29:46	Stigmatization of persons who have been diagnosed with #COVID19 can discourage those who have been exposed from getting tested. Let's build a healthier society as we work to stop the stigma associated with #COVID19. #TakeResponsibility	retweet	80	COVID19		Fmohnigeria
2020-08-13 10:15:36	Remember, you never know who might be infected around you with #COVID19. To be better protected, PLEASE wear a FACE MASK, and be sure to: ✅ Observe Physical Distancing ALWAYS, ✅ Practice and Maintain Proper Hand Hygiene! Let's #TakeResponsibility #MaskOnNaija.	tweet	55	COVID19, TakeResponsibility, MaskOnNaija	http://pbs.twimg.com/media/EfSxFGCXoAAfrsW.jpg
2020-08-12 22:33:39	A breakdown of cases by state can be found via #TakeResponsibility	tweet	157	TakeResponsibility	http://pbs.twimg.com/media/EfQQWhuWsAAvbPM.jpg
2020-08-12 22:29:55	453 new cases of #COVID19Nigeria; Lagos-113 FCT-72 Plateau-59 Enugu-55 Kaduna-38 Ondo-32 Osun-26 Ebonyi-20 Ogun-9 Delta-8 Borno-7 Akwa Ibom-6 Oyo-5 Bauchi-1 Kano-1 Ekiti-1 47,743 confirmed 33,943 discharged 956 deaths	tweet	677	COVID19Nigeria	http://pbs.twimg.com/media/EfQPjrAXsAQwcJk.jpg
2020-08-12 19:05:35	Our latest Weekly Epidemiological Report #NCDCWER for week 30, focuses on the implementation guidelines for the extended lockdown ease in Nigeria. NCDC remains committed to keep Nigerians informed, following emerging evidence on #COVID19. Read:	tweet	48	NCDCWER, COVID19	http://pbs.twimg.com/media/EfPgyw2WsAIgfxW.jpg
2020-08-12 15:18:15	Happy #InternationalYouthDay Especially proud of young people at @NCDCgov who take opportunities to contribute to health security, run with it with so much energy dedication We remain committed to supporting the growth of next generation of public health leaders 📸 pre-2020	retweet	48	InternationalYouthDay		Chikwe_I, NCDCgov
2020-08-12 15:14:00	The #COVID19Nigeria situation report for 11th August, 2020 has been published. Our daily reports provide a summary of the epidemiological situation response activities in Nigeria. Today's report includes a breakdown of testing done by states. Download:	tweet	40	COVID19Nigeria	http://pbs.twimg.com/media/EfOry1EXYAER5jB.jpg
2020-08-12 14:06:12	Happy International #YouthDay🎉🎊 Kudos to all the youth who #TakeResponsibility strive for a better future in Nigeria around the globe. We encourage you to continue to take action in the fight against diseases such as #LassaFever #COVID19 to keep your community safe.	tweet	43	YouthDay, TakeResponsibility, LassaFever, COVID19	http://pbs.twimg.com/media/EfOcRmVXgAAmYyP.jpg
2020-08-12 09:54:34	Wearing a mask protects more than one person. It protects the wearer and those around. #MaskOnNaija in combination with physical distancing and frequent hand-washing to stay safe, healthy protect the vulnerable among us. #TakeResponsibility	tweet	131	MaskOnNaija, TakeResponsibility	http://pbs.twimg.com/media/EfNiqzkXsAIj7xD.jpg
2020-08-11 22:22:30	A breakdown of cases by state can be found via #TakeResponsibility	tweet	133	TakeResponsibility	http://pbs.twimg.com/media/EfLERenX0AcCjxI.jpg
2020-08-11 22:17:25	423 new cases of #COVID19Nigeria; Lagos-117 FCT-40 Ondo-35 Rivers-28 Osun-24 Benue-21 Abia-19 Ogun-19 Ebonyi-18 Delta-17 Kwara-17 Kaduna-15 Anambra-14 Ekiti-11 Kano-9 Imo-6 Gombe-4 Oyo-3 Taraba-3 Bauchi-1 Edo-1 Nasarawa-1 47,290 confirmed 33,609 discharged 956 deaths	tweet	663	COVID19Nigeria	http://pbs.twimg.com/media/EfLDHDHWAAIsDEN.jpg
2020-08-11 20:25:58	Ease of the lockdown does not mean that the #COVID19 outbreak is over. Please #TakeResponsibility as guidelines are updated to protect yourself loved ones by: 😷Wearing a mask ✈Adherence to guidelines in public spaces ❌Avoiding bars/clubs, gyms, cinemas event centres	tweet	133	COVID19, TakeResponsibility	http://pbs.twimg.com/media/EfKpmTCWsAAf5-8.jpg
2020-08-11 17:52:15	Today, we joined Honourble Minister, @DrEOEhanire to receive medical supplies as support to Nigeria’s #COVID19 response. We’re grateful for continuous support from @USAGov in this pandemic her agency @USCDCNIGERIA in preparedness response to disease outbreaks over the years.	tweet	54	COVID19	http://pbs.twimg.com/media/EfKGa7wWkAgRtqA.jpg	DrEOEhanire, USAGov, USCDCNIGERIA
2020-08-11 14:19:17	#NCDCInTheNews ‘It is difficult to gain public trust in a context of economic, social security difficulties. Yet at NCDC, we have remained focused on our mandate’ In this insightful piece, DG @Chikwe_I describes Nigeria’s #COVID19 response. Read 📰	tweet	29	NCDCInTheNews, COVID19		Chikwe_I
2020-08-11 11:43:33	As we #MaskOnNaija, ensure to: ✅#WearAMask properly ✅Wash your mask after use ✅Handle your mask with clean hands Remember, a face mask is a personal item must not be shared. Read advisory on the use of cloth face mask via: #TakeResponsibility	tweet	57	MaskOnNaija, WearAMask, TakeResponsibility	http://pbs.twimg.com/media/EfIyBjtXkAAU7-t.jpg
2020-08-11 11:07:35	Nearly six months into Nigeria’s #COVID19 response, I reflect on how this pandemic has changed our lives at @NCDCgov, lessons we have learned and why we need to be better prepared for the next pandemic. In today’s @THISDAYLIVE-	retweet	102	COVID19		Chikwe_I, NCDCgov
2020-08-11 09:33:23	The #COVID19Nigeria situation report for 10th August, 2020 has been published. Our daily #COVID19 situation reports provide a summary of the epidemiological situation response activities in Nigeria. Download via: #TakeResponsibility	tweet	57	COVID19Nigeria, COVID19, TakeResponsibility	http://pbs.twimg.com/media/EfIUPlPWsAA4qX1.jpg
2020-08-10 22:27:29	A breakdown of cases by state can be found via #TakeResponsibility	tweet	142	TakeResponsibility	http://pbs.twimg.com/media/EfF7zxmXYAAxHLx.jpg
2020-08-10 22:21:00	290 new cases of #COVID19Nigeria; Lagos-82 Plateau-82 Oyo-19 FCT-18 Edo-16 Kaduna-15 Enugu-9 Ogun-9 Kano-8 Kwara-8 Cross River-5 Ondo-5 Rivers-5 Ekiti-4 Imo-3 Borno-2 46,867 confirmed 33,346 discharged 950 deaths	tweet	724	COVID19Nigeria	http://pbs.twimg.com/media/EfF6V3TXoAI2Yvf.jpg
2020-08-10 20:18:34	Observing physical distance reduces the risk of contact with droplets when an infected person sneezes/coughs. #MaskOnNaija to reduce the risk of #COVID19 spread to those around. #TakeResponsibility and: ✅#WearAFacemask ✅Observe physical distancing ✅Wash your hands frequently	tweet	60	MaskOnNaija, COVID19, TakeResponsibility, WearAFaemask	http://pbs.twimg.com/media/EfFeUBNX0AIt-0M.jpg
2020-08-10 18:00:33	“Studies have shown the effectiveness of face masks in reducing the risk of #COVID19 infection. A mask is an additional layer of protection, needed to protect yourself people around you in public places” ~@ElsieIlori, for the DG of NCDC #MaskOnNaija #TakeResponsibility	tweet	36	COVID19, MaskOnNaija, TakeResponsibility	http://pbs.twimg.com/media/EfE-u56WsAMdLe4.jpg	ElsieIlori
2020-08-10 17:41:54	“In absence of a safe vaccine to prevent #COVID19, we must rely on non-pharmaceutical interventions such as face mask use. Between 7-14 August, we’ll commemorate #WorldMaskWeek to reinforce the use of face masks😷” ~HMH, @DrEOEhanire at ongoing @PTFCOVID19 briefing Stream 👇🏽	tweet	28	COVID19, WorldMaskWeek	http://pbs.twimg.com/media/EfE6dnWWkAAqt92.jpg	DrEOEhanire, PTFCOVID19
2020-08-10 15:39:47	#Cholera can be linked to the lack of safe water supply, poor sanitation as well as inadequate infection prevention control practices especially in rural communities. This video by @globalhealthmed shows us how.	tweet	45	Cholera	http://pbs.twimg.com/ext_tw_video_thumb/1292847948435423237/pu/img/XlIc2b2rZhhSvYUF.jpg	globalhealthmed
2020-08-10 12:51:15	The #COVID19Nigeria situation report for 9th August, 2020 has been published. Our daily #COVID19 situation reports provide a summary of the epidemiological situation response activities in Nigeria. Download via: #TakeResponsibility	tweet	41	COVID19Nigeria, COVID19, TakeResponsibility	http://pbs.twimg.com/media/EfD38OdWAAE62zy.jpg
2020-08-10 12:19:40	📢 COMING UP!!! 📻 Why the #MaskOnNaija Campaign? Join NCDC Epidemiologist @beeodune live on @magicFMAba to discuss the latest on Nigeria’s response to #COVID19 why you should wear a mask. Join via 102.9FM to listen. #TakeResponsibility	tweet	18	MaskOnNaija, COVID19, TakeResponsibility	http://pbs.twimg.com/media/EfDwtU1WAAEA4v9.jpg	beeodune, magiFMAba
2020-08-10 09:32:42	Wearing a face mask is to be practiced with other #COVID19 preventive measures: ✅ Wash your hands frequently with soap water ✅Observe physical distancing ✅Sneeze/Cough into your elbow Remember, my mask protects you, your mask protects me. #MaskOnNaija #TakeResponsibility	tweet	103	COVID19, MaskOnNaija, TakeResponsibility	http://pbs.twimg.com/media/EfDKfJdWkAAfwVl.jpg
2020-08-09 22:24:29	A breakdown of cases by state can be found via #TakeResponsibility	tweet	144	TakeResponsibility	http://pbs.twimg.com/media/EfAxiP2XoAEzVUx.jpg
2020-08-09 22:17:45	437 new cases of #COVID19Nigeria; Lagos-107 FCT-91 Plateau-81 Kaduna-32 Ogun-30 Kwara-24 Ebonyi-19 Ekiti-17 Oyo-8 Borno-6 Edo-6 Kano-4 Nasarawa-3 Osun-3 Taraba-3 Gombe-2 Bauchi-1 46,577 confirmed 33,186 discharged 945 deaths	tweet	712	COVID19Nigeria	http://pbs.twimg.com/media/EfAwAiDWAAUgqbp.jpg
2020-08-09 17:02:35	You can use a mobile phone application to insert your photo. Not to worry, we have a mini tutorial for you using the Canva app! Available on iOS and Android smartphones 👍🏽. Watch to see how! #MaskOnNaija #WearAMask	retweet	30			CCSImpat
2020-08-09 16:59:51	The #COVID19Nigeria situation report for 8th August, 2020 has been published. Our daily #COVID19 situation reports provide a summary of the epidemiological situation response activities in Nigeria. Download via: #TakeResponsibility	tweet	43	COVID19Nigeria, COVID19, TakeResponsibility	http://pbs.twimg.com/media/Ee_nPldXYAQhaiB.jpg
2020-08-09 13:49:27	A properly worn facemask prevents droplets from landing on surfaces when you cough or sneeze. We can all #TakeResponsibility by wearing a face mask to reduce the spread of #COVID19. #MaskOnNaija to protect yourself, loved ones people around from getting infected.	tweet	102	TakeResponsibility, COVID19, MaskOnNaija	http://pbs.twimg.com/media/Ee-7qfvWAAIVgnK.jpg
2020-08-09 11:28:46	As we continue in the fight against #COVID19 this #WorldMaskWeek2020, ✅#WearAMask in public ✅Wear your mask properly ✅Practice other #COVID19 preventive measures ✅Have fun making your own mask: #TakeResponsibility #MaskOnNaija	tweet	58	COVID19, WorldMaskWeek2020, WearAMask, COVID19, TakeResponsibility, MaskOnNaija	http://pbs.twimg.com/ext_tw_video_thumb/1292422217050005507/pu/img/6qQILn64W3nmefDM.jpg
2020-08-08 22:36:03	A breakdown of cases by state can be found via #TakeResponsibility	tweet	132	TakeResponsibility	http://pbs.twimg.com/media/Ee7qmcqXkAIO2C8.jpg
2020-08-08 22:21:40	453 new cases of #COVID19Nigeria; FCT-75 Lagos-71 Benue-53 Delta-39 Borno-30 Enugu-25 Plateau-24 Osun-20 Abia-19 Oyo-17 Kaduna-16 Kano-13 Ebonyi-13 Ogun-9 Kwara-7 Ondo-6 Gombe-3 Ekiti-2 Akwa Ibom-1 Rivers-1 46,140 confirmed 33,044 discharged 942 deaths	tweet	723	COVID19Nigeria	http://pbs.twimg.com/media/Ee7nT-_WoAQPalJ.jpg
2020-08-08 21:41:02	In Cross River, our Rapid Response Team (RRT) is supporting the state to enhance sample collection and ramp-up testing for #COVID19. The #NCDCRRT also worked with the Cross River State Response Team to assess a 100-bed isolation facility in Adiabo Tinapa. #TakeResponsibility	tweet	49	COVID19, NCDCRRT, TakeResponsibility	http://pbs.twimg.com/media/Ee7eBAMWsAA0Lq2.jpg
2020-08-08 19:45:57	In 2018, we began the set-up of Public Health Emergency Operations Centres(PHEOC) to ensure a coordinated response to disease outbreaks at states levels. This year, states activated their PHEOCs in response to the largest #Lassafever outbreak the ongoing #COVID19 pandemic.	tweet	8	Lassafever, COVID19	http://pbs.twimg.com/media/Ee7Dq6yWsBAPG6O.jpg
2020-08-08 19:45:53	Across five states this week, we commenced the assessment of Public Health Emergency Operations Centres (PHEOC) for optimisation. We remain committed towards strengthening sub-national health security as well as capacity to manage disease outbreaks.	tweet	34		http://pbs.twimg.com/media/Ee7DpqpXoAEcHum.jpg
2020-08-08 15:23:26	Join the #MaskOnNaija challenge! Share a photo showing us how you #TakeResponsibility by wearing a mask properly: ✅Covering your nose mouth ✅No gaps ✅Secured with straps We will be featuring a few throughout #WorldMaskWeek2020.	tweet	49	MaskOnNaija, TakeResponsibility, WorldMaskWeek2020	http://pbs.twimg.com/media/Ee6HkeuXYAARiS7.jpg
2020-08-08 11:35:45	#MaskOnNaija to reduce the risk of spreading #COVID19 to others around you. #TakeResponsibility! Please #WearAMask today as you practice other #COVID19 preventive measures. MASK UP! STAY SAFE!! STAY HEALTHY!!! It's #WorldMaskWeek2020.😷	tweet	55	MaskOnNaija, COVID19, TakeResponsibility, WearAMask, COVID19, WorldMaskWeek2020	http://pbs.twimg.com/media/Ee5TeSwWAAAIFmI.jpg
2020-08-08 09:23:55	The #COVID19Nigeria situation report for 7th August, 2020 has been published. Our daily #COVID19 situation reports provide a summary of the epidemiological situation response activities in Nigeria. Download via: #TakeResponsibility	tweet	61	COVID19Nigeria, COVID19, TakeResponsibility	http://pbs.twimg.com/media/Ee41TN7XsAYs4_l.jpg
2020-08-07 22:28:04	A breakdown of cases by state can be found via #TakeResponsibility	tweet	154	TakeResponsibility	http://pbs.twimg.com/media/Ee2fL9mWAAs-RK3.jpg
2020-08-07 22:25:49	443 new cases of #COVID19Nigeria; Plateau-103 Lagos-70 FCT-60 Ondo-35 Edo-27 Rivers-27 Kaduna-20 Osun-19 Borno-18 Oyo-18 Kwara-11 Adamawa-9 Nasarawa-7 Gombe-6 Bayelsa-4 Imo-4 Bauchi-2 Ogun-2 Kano-1 45,687 confirmed 32,637 discharged 936 deaths	tweet	724	COVID19Nigeria	http://pbs.twimg.com/media/Ee2erX8WoAAm9US.jpg
2020-08-07 19:04:59	Tonight at 8:15pm, our Head of Risk Communications Divison will be live on @TVCconnect to discuss the latest on #COVID19Nigeria. * Why you should wear a mask to reduce risk of #COVID19 transmission. DSTV Channel 418 #MaskOnNaija #TakeResponsibility	tweet	22	COVID19Nigeria, COVID19, MaskOnNaija, TakeResponsibility	http://pbs.twimg.com/media/Ee1wtOlXYAApufZ.jpg	TVConnet
2020-08-07 19:02:47	Given the ongoing community transmission of #COVID19, strict adherence to the use of face masks in public spaces can help reduce risk of spread of the virus. Read press release via: #MaskUpNaija #TakeResponsibility #MaskingForAFriend	tweet	31	COVID19, MaskUpNaija, TakeResponsibility, MaskingForAFriend	http://pbs.twimg.com/media/Ee1wMYCXkAEtvJ7.jpg
2020-08-07 17:42:18	Today marks the beginning of #WorldMaskWeek2020. Join the #MaskOnNaija campaign to let everyone know that one of the most effective ways to stop the spread of #COVID19 is by wearing a face mask. #MaskOnNaija to protect others as they protect you. #TakeResponsibility	tweet	67	WorldMaskWeek2020, MaskOnNaija, COVID19, MaskOnNaija, TakeResponsibility	http://pbs.twimg.com/ext_tw_video_thumb/1291791678257410049/pu/img/xWBGIpGhzhnPlKz1.jpg
2020-08-07 16:21:56	I wear a mask everyday, to protect my family, my colleagues, my friends and other people in my country. One way that we can all contribute to quickly controlling the #COVID19 outbreak in Nigeria is by wearing masks #MaskOnNaija #WearAMask challenge	retweet	381			Chikwe_I
2020-08-07 14:30:07	📢Our Whatsapp and Telegram channels are active! Send "Hi" to our WhatsApp number (+234 708 711 0839) for important #COVID19 info or “Update” for the latest number of #COVID19 cases. Follow our Telegram channel to stay updated via:	tweet	36	COVID19, COVID19	http://pbs.twimg.com/media/Ee0xzGMXkAMxf4G.jpg
2020-08-07 09:30:48	The #COVID19Nigeria situation report for 6th August, 2020 has been published. Our daily #COVID19 situation reports provide a summary of the epidemiological situation response activities in Nigeria. Download via: #TakeResponsibility	tweet	45	COVID19Nigeria, COVID19, TakeResponsibility	http://pbs.twimg.com/media/EeztR0rWAAI9Avm.jpg
2020-08-06 22:34:00	A breakdown of cases by state can be found via #TakeResponsibility	tweet	150	TakeResponsibility	http://pbs.twimg.com/media/EexW9E2XYAIsLzI.jpg
2020-08-06 22:32:12	354 new cases of #COVID19Nigeria; FCT-78 Lagos-76 Kaduna-23 Ebonyi-19 Oyo-18 Nasarawa-17 Rivers-17 Delta-16 Kwara-15 Akwa Ibom-13 Edo-12 Ogun-12 Plateau-11 Kano-9 Bauchi-6 Borno-6 Ekiti-6 45,244 confirmed 32,430 discharged 930 deaths	tweet	711	COVID19Nigeria	http://pbs.twimg.com/media/EexWimwWoAEeoDt.jpg
2020-08-06 20:32:54	An important part of our work is data collection analysis At 11:30pm daily, our data team collates results received from all testing labs across states to inform Nigerians of the number of new #COVID19 cases. Results not received at this time are reported the next day	tweet	86	COVID19	http://pbs.twimg.com/media/Eew7PcTXoAEIxqm.jpg
2020-08-06 17:26:45	How can you #TakeResponsibility to reduce risk of #COVID19 spread at your workplace? Adhere to recommended measures such as: ✅Physical distancing ✅Wearing of face masks ✅Frequent hand hygiene Download guide for businesses here:	tweet	42	TakeResponsibility, COVID19	http://pbs.twimg.com/media/EewQo2dXkAMt1Dw.jpg
2020-08-06 14:24:39	#NCDCInTheNews “We are only as strong as our weakest link and will continue to maintain momentum in the response" This @vanguardngrnews article addresses the speculation surrounding a decline of #COVID19Nigeria cases. #TakeResponsibility	tweet	56	NCDCInTheNews, COVID19Nigeria, TakeResponsibility		vanguardngrnews
2020-08-06 12:00:19	The latest Weekly Epidemiological Report (week 29) #NCDCWER has been published on our website. This week's editorial focuses on the support given to states to enhance #COVID19 sample collection efforts. Read more via: #TakeResponsibility	tweet	22	NCDCWER, COVID19, TakeResponsibility	http://pbs.twimg.com/media/EevF243X0AEt286.jpg
2020-08-06 09:42:15	The #COVID19Nigeria situation report for 5th August, 2020 has been published. Our daily #COVID19 situation reports provide a summary of the epidemiological situation response activities in Nigeria. Download via: #TakeResponsibility	tweet	38	COVID19Nigeria, COVID19, TakeResponsibility	http://pbs.twimg.com/media/EeumRWOWsAI-E0_.jpg
2020-08-05 22:28:54	A breakdown of cases by state can be found via #TakeResponsibility	tweet	163	TakeResponsibility	http://pbs.twimg.com/media/EesMLy3WoAEE4BX.jpg
2020-08-05 22:16:11	457 new cases of #COVID19Nigeria; Lagos-137 FCT-76 Plateau-40 Rivers-35 Enugu-34 Oyo-25 Abia-23 Delta-12 Edo-11 Ebonyi-11 Cross River-10 Kwara-10 Kaduna-9 Anambra-7 Ogun-5 Imo-3 Bauchi-3 Osun-2 Nasarawa-2 Kano-1 Ekiti-1 44,890 confirmed 32,165 discharged 927 deaths	tweet	802	COVID19Nigeria	http://pbs.twimg.com/media/EesJSbsXsAI4gBO.jpg
2020-08-05 16:54:49	Home care for #COVID19 patients who are asymptomatic or have mild symptoms must be based on the recommendation of a clinician not on self-assessment. Read more on the 'Guidelines for Home Care of Confirmed COVID-19 Cases': #TakeResponsibility	tweet	58	COVID19, TakeResponsibility	http://pbs.twimg.com/media/Eeq_ua6X0AAan0_.jpg
2020-08-05 13:08:23	We are pleased to announce the inclusion of the General Sani Abacha State Specialist Hospital, Yobe to the NCDC Molecular Laboratory Network. There are currently 62 laboratories with the capacity to test for #COVID19 in the #NCDCLabNetwork #TakeResponsibility	tweet	157	COVID19, NCDCLabNetwork, TakeResponsibility	http://pbs.twimg.com/media/EeqL4DRXYAI1Rc3.jpg
2020-08-05 12:00:08	Adherence to recommended #COVID19 preventive measures is important while awaiting your test results. Ensure to protect your loved ones by: ✅Self-isolating from friends and family ✅Practicing frequent hand hygiene ✅Wearing a face mask #TakeResponsibility	tweet	37	COVID19, TakeResponsibility	http://pbs.twimg.com/media/Eep7wZDWkAgDMVI.jpg
2020-08-05 09:42:01	Recently, we provided guidance to states, to report cases that have recovered but were managed at home. These cases have recovered but were not managed in/discharged from an isolation centre Lagos has done so this may apply to more states in next few weeks #TakeResponsibility	retweet	115			Chikwe_I
2020-08-05 09:41:04	The #COVID19Nigeria situation report for 4th August, 2020 has been published. Our daily reports provide a summary of the epidemiological situation response activities in Nigeria. Today's report includes a breakdown of testing done by states. Download:	tweet	57	COVID19Nigeria	http://pbs.twimg.com/media/EepcTqaXgAI4GKi.jpg
2020-08-04 22:57:39	A breakdown of cases by state can be found via #TakeResponsibility	tweet	162	TakeResponsibility	http://pbs.twimg.com/media/EenJLWaX0AMK6tM.jpg
2020-08-04 22:44:28	304 new cases of #COVID19Nigeria; FCT-90 Lagos-59 Ondo-39 Taraba-18 Rivers-17 Borno-15 Adamawa-12 Oyo-11 Delta-9 Edo-6 Bauchi-4 Kwara-4 Ogun-4 Osun-4 Bayelsa-3 Plateau-3 Niger-3 Nasarawa-2 Kano-1 44,433 confirmed 31,851 discharged 910 deaths	tweet	936	COVID19Nigeria	http://pbs.twimg.com/media/EenGLOVWkAE_vZ7.jpg
2020-08-04 19:08:35	It is important to #TakeResponsibility for the most vulnerable including the elderly those with preexisting medical conditions '#COVID19 Advisory for Vulnerable Groups' provides useful guidance on precautions to take to protect our loved ones Download:	tweet	38	TakeResponsibility, COVID19	http://pbs.twimg.com/media/EemUw4CWsAAW87b.jpg
2020-08-04 15:16:13	📢IVR Self-Assessment Tool If you suspect that you or a loved one may have been exposed to #COVID19, dial 01-700-6232 for an automated call-back to assess your level of risk. #TakeResponsibility to protect yourself, loved ones and those around you.	tweet	61	COVID19, TakeResponsibility	http://pbs.twimg.com/media/EelflUjX0AAwmWI.jpg
2020-08-04 13:01:43	The #COVID19Nigeria situation report for 3rd August, 2020 has been published. Today's cumulative discharged cases includes 10,946 recovered #COVID19 patients in Lagos State whom were being managed at home. Read via: #TakeResponsibility	tweet	106	COVID19Nigeria, COVID19, TakeResponsibility	http://pbs.twimg.com/media/EelAzKaWsAcWsVy.jpg
2020-08-04 10:17:01	If you suspect that you or someone you know may have been exposed to #COVID19, DO NOT self-medicate. Please self-isolate call your state hotline for advice on testing: #TakeResponsibility to protect your loved ones and those around you.	tweet	47	COVID19, TakeResponsibility	http://pbs.twimg.com/media/EekbGiQWoAIwIvi.jpg
2020-08-04 06:57:28	It is important to adhere to all non-pharmaceutical guidelines and advisories from the #PTFCOVID19 to curb the spread of #COVID19. ✅Wear your facemask properly. ✅Maintain physical distance. ✅Observe proper hand and respiratory hygiene. #TakeResponsibility	retweet	57	PTFCOVID19		FMICNigeria
2020-08-03 22:44:28	@followlasg has reported the recovery of 10,946 #COVID19 patients in the community whom were being managed at home. Read 'Interim Guidelines for Home Care of Confirmed COVID-19 Cases': For a breakdown of cases by state:	tweet	159	COVID19	http://pbs.twimg.com/media/Eeh8k5pU0AAgYus.jpg	followlasg
2020-08-03 22:31:45	288 new cases of #COVID19Nigeria; Lagos-88 Kwara-33 Osun-27 FCT-25 Enugu-25 Abia-20 Kaduna-17 Plateau-13 Rivers-13 Delta-10 Gombe-8 Ogun-4 Oyo-3 Katsina-1 Bauchi-1 44,129 confirmed 20,663 discharged 896 deaths	tweet	827	COVID19Nigeria	http://pbs.twimg.com/media/Eeh5qzYUEAECIi0.jpg
2020-08-03 21:33:03	Our Rapid Response Team #NCDCRRT is supporting the Cross River State health team in investigation of suspected #COVID19 outbreaks decontamination of facilities in affected areas in the state Read 'Guidelines for the Safe Management of #COVID19 Remains':	tweet	32	NCDCRRT, COVID19, COVID19	http://pbs.twimg.com/media/EehsMKLWoAgJxoq.jpg
2020-08-03 18:30:15	#Measles is an acute, highly infectious disease with initial symptoms of high grade fever, cough, runny nose, red eyes tiny white spots in the mouth. Please report to a health facility immediately if you experience these symptoms. Read more:	tweet	83	Measles	http://pbs.twimg.com/media/EehCZhWWoAEr2GF.jpg
2020-08-03 17:26:47	“No single measure will have an impact on the world’s ability to control #COVID19 as vaccines. Through @AfricaCDC, @CEPIvaccines @gavi, we’re working to ensure equitable access to a safe vaccine for Nigerians, when available” ~ DG NCDC, @Chikwe_I Livestream press briefing👇🏽	tweet	30	COVID19	http://pbs.twimg.com/media/Eegz3lZXsAAAzMa.jpg	AfriaCDC, CEPIvaines, gavi, Chikwe_I
2020-08-03 16:19:07	Q: Can someone get reinfected and get #COVID19 a second time? A: We do not know for sure, but it may be possible. More evidence is needed to determine whether or not reinfection can occur. #HealthFactCheckNaija #COVID19Nigeria	retweet	65	COVID19		nighealthwath
2020-08-03 15:59:44	The #COVID19Nigeria situation report for 2nd August, 2020 has been published. Our daily #COVID19 situation reports provide a summary of the epidemiological situation response activities in Nigeria. Download via: #TakeResponsibility	tweet	48	COVID19Nigeria, COVID19, TakeResponsibility	http://pbs.twimg.com/media/Eegf9FHWkAAoIkH.jpg
2020-08-03 13:24:11	Washing your hands frequently with soap under running water is one of the best ways to stop the transmission of diseases like #COVID19 from person to person or after touching contaminated surfaces. #TakeResponsibility to keep yourself loved ones safe healthy.	tweet	61	COVID19, TakeResponsibility	http://pbs.twimg.com/media/Eef8WflXgAA-rPB.jpg
2020-08-03 10:45:13	📢NCDC #COVID19 IPC Online Course Join this FREE course on infection prevention control in the context of #COVID19 with modules including: ⚠️Standard precautions 🧤Use of PPE 🧹Environmental cleaning Certificate awarded upon completion Register via	tweet	74	COVID19, COVID19	http://pbs.twimg.com/media/EefX94QXsAAqxbF.jpg
2020-08-02 22:38:58	A breakdown of cases by state can be found via #TakeResponsibility	tweet	158	TakeResponsibility	http://pbs.twimg.com/media/Eecxu26XoAcr8oL.jpg
2020-08-02 22:26:45	304 new cases of #COVID19Nigeria; Lagos-81 FCT-39 Abia-31 Kaduna-24 Rivers-23 Plateau-16 Cross River-13 Ebonyi-12 Ondo-12 Ekiti-11 Edo-11 Benue-10 Nasarawa-10 Ogun-6 Gombe-5 43,841 confirmed 20,308 discharged 888 deaths	tweet	774	COVID19Nigeria	http://pbs.twimg.com/media/Eecu8AgXYAI7uhP.jpg
2020-08-02 19:24:54	The #COVID19Nigeria situation report for 1st August, 2020 has been published. Our daily #COVID19 situation reports provide a summary of the epidemiological situation response activities in Nigeria. Download via: #TakeResponsibility	tweet	54	COVID19Nigeria, COVID19, TakeResponsibility	http://pbs.twimg.com/media/EecFUFLWoAAHiUw.jpg
2020-08-02 16:25:36	This election period, #TakeResponsibility by adhering to guidelines to protect ourselves loved ones from #COVID19 including ✅Physical distancing ✅Use of hand sanitisers ✅Use of face mask Read 'Guidelines for Conducting Elections in Nigeria':	tweet	43	TakeResponsibility, COVID19	http://pbs.twimg.com/media/EebcSOoXkAMZRUt.jpg
2020-08-02 15:54:44	#COVID19: VERY IMPORTANT MESSAGE FROM THE #PTFCOVID19 FOR THE ELDERLY AND PEOPLE WITH UNDERLYING HEALTH CONDITIONS #TakeResponsibility	retweet	45	COVID19, PTFCOVID19		FMICNigeria
2020-08-02 10:07:01	Scale-up of testing is key in assessing the #COVID19Nigeria situation and coordinating response across the country. Kindly note that #COVID19 tests conducted in facilities within the NCDC molecular lab network are FREE of charge. View full list via:	tweet	65	COVID19Nigeria, COVID19	http://pbs.twimg.com/media/EeaFoFGXgAEQ5qJ.jpg
2020-08-01 22:38:45	A breakdown of cases by state can be found via #TakeResponsibility	tweet	163	TakeResponsibility	http://pbs.twimg.com/media/EeXoGD9X0AAmmbV.jpg
2020-08-01 22:28:40	386 new cases of #COVID19Nigeria; FCT-130 Lagos-65 Ondo-37 Osun-29 Plateau-23 Rivers-15 Enugu-14 Nasarawa-12 Bayelsa-11 Ebonyi-11 Ekiti-9 Oyo-8 Edo-8 Abia-6 Ogun-3 Katsina-3 Imo-1 Adamawa-1 43,537 confirmed 20,087 discharged 883 deaths	tweet	873	COVID19Nigeria	http://pbs.twimg.com/media/EeXlyXhXgAAyjLB.jpg
2020-08-01 20:44:39	#COVID19Nigeria Good News! Our discharge rate increased so remarkably that the cumulative amount of active cases has entered an early phase of flattening. Health Systems Specialist, Dr. @KobinnaA explains the #COVID19 trends for the period covered in this chart. #NHWTop10	retweet	143	COVID19Nigeria		nighealthwath
2020-08-01 19:12:54	#NCDCInTheNews ‘Despite rise in #COVID19 cases fatality, most Nigerians seem to have thrown caution to the wind’ This @GuardianNigeria article describes why non-pharmaceutical interventions are most effective against #COVID19. 📰 #TakeResponsibility	tweet	35	NCDCInTheNews, COVID19, COVID19, TakeResponsibility		GuardianNigeria
2020-08-01 16:17:05	We are pleased to announce the full deployment of @SORMAS_open digital surveillance tool in Jigawa State. The #NCDCTeam is working hard to achieve SORMAS coverage in all LGAs and priority health facilities in Nigeria by the end of 2020. #TakeResponsibility	tweet	28	NCDCTeam, TakeResponsibility	http://pbs.twimg.com/media/EeWQt4oXsAAoI4t.jpg	SORMAS_open
2020-08-01 14:25:50	Let's #CalmDown! as we Celebrate #eid Prevent #COVID19 as we feast. 📍Celebrate in moderation 📍#Stayhome connect with loved ones virtually 📍Avoid large gatherings crowded places 📍Observe #PhysicalDistancing 📍Practice #Handhygiene #MaskUp #LetsTakeResposibility	retweet	58	CalmDown, eid, COVID19, Stayhome		LSMOH
2020-08-01 12:27:30	The #COVID19Nigeria situation report for 31st July, 2020 has been published. Our daily #COVID19 situation reports provide a summary of the epidemiological situation response activities in Nigeria. Download via: #TakeResponsibility	tweet	47	COVID19Nigeria, COVID19, TakeResponsibility	http://pbs.twimg.com/media/EeVcLulX0AEeIGQ.jpg
2020-08-01 11:10:46	It's #WorldBreastfeedingWeek Pregnant women nursing mothers must protect themselves to reduce risk of #COVID19 infection for themselves babies by: Frequent hand washing Disinfecting surfaces Limiting contact with others Read	tweet	50	WorldBreastfeedingWeek, COVID19	http://pbs.twimg.com/media/EeVKoNKWoAIxN1f.jpg
2020-08-01 10:48:36	#NCDCFactCheck Remember, there is NO specific cure for #COVID19. Some trial drugs show promising results but are yet to be validated for use. In Nigeria, use of hydroxychloroquine is ONLY limited to clinical trials. Please #TakeResponsibility and avoid self-medication.	retweet	129	NCDCFatChek, COVID19		NCDCgov
2020-07-31 22:37:49	A breakdown of cases by state can be found via #TakeResponsibility	tweet	166	TakeResponsibility	http://pbs.twimg.com/media/EeSeSkCXsAACC7r.jpg
2020-07-31 22:27:49	462 new cases of #COVID19Nigeria; FCT-93 Lagos-78 Plateau-64 Kaduna-54 Oyo-47 Ondo-32 Adamawa-23 Bauchi-19 Rivers-9 Ogun-9 Delta-9 Edo-7 Kano-6 Enugu-6 Nasarawa-5 Osun-1 43,151 confirmed 19,565 discharged 879 deaths	tweet	695	COVID19Nigeria	http://pbs.twimg.com/media/EeSb_lRWAAAADt3.jpg
2020-07-31 21:39:50	Our rapid response team is working closely with the @aksgovt to manage the #COVID19 outbreak strengthen the State’s response capacity. The team trained health workers supported the monitoring of compliance to infection prevention control in the state. #TakeResponsibility	tweet	18	COVID19, TakeResponsibility	http://pbs.twimg.com/media/EeSQ-R0WoAMeuVz.jpg	aksgovt
2020-07-31 19:56:19	Today, HMH @DrEOEhanire @PTFCOVID19 Coordinator, @DrSaniAliyu received additional medical supplies from @UN_Nigeria @EUinNigeria, as part of support to Nigeria’s #COVID19 response We’re grateful for our collaboration with @UN EU to support the control of this outbreak.	tweet	44	COVID19	http://pbs.twimg.com/media/EeR5SQkWAAcE_Qu.jpg	DrEOEhanire, PTFCOVID19, DrSaniAliyu, UN_Nigeria, EUinNigeria, UN
2020-07-31 17:57:01	Two new laboratories have been activated for inclusion in the NCDC Molecular Lab Network: 🧪Molecular Diagnostics Lab, Gombe State Specialist Hospital 🧪United Nations IOM Lab, FCT There are currently 61 labs with capacity to test for #COVID19 in the #NCDCLabNetwork	tweet	52	COVID19, NCDCLabNetwork	http://pbs.twimg.com/media/EeReBZyWAAUe1yx.jpg
2020-07-31 17:21:23	Our rapid response team continues to support the Kogi State Ministry of Health in response to the #COVID19 pandemic. This week, with support of @WHONigeria, Disease Surveillance Notification Officers were trained on active case search contact tracing. #TakeResponsibility	tweet	16	COVID19, TakeResponsibility	http://pbs.twimg.com/media/EeRVvIQXgAA-1Tg.jpg	WHONigeria
2020-07-31 12:19:11	📢 COMING UP!!! This afternoon at 2pm, our Head of Risk Communications Division @ywoga will be live with @mimieyo to discuss the ‘COVID-19 Realities in Nigeria’ Join the conversation live on Instagram using👇🏽	tweet	17		http://pbs.twimg.com/media/EeQQseRWkAE2D7S.jpg	ywoga, mimieyo
2020-07-31 10:56:56	The #COVID19Nigeria situation report for 30th July, 2020 has been published. Our daily #COVID19 situation reports provide a summary of the epidemiological situation response activities in Nigeria. Download via: #TakeResponsibility	tweet	42	COVID19Nigeria, COVID19, TakeResponsibility	http://pbs.twimg.com/media/EeP932kWAAM88rE.jpg
2020-07-31 10:54:55	Production of PPEs in our country is important to increase access to materials that are often in short supply Great to read about launch of @ocarefacemask in Lagos hope more indigenous companies rise to meet urgent need for locally manufactured PPEs	retweet	80			Chikwe_I
2020-07-31 08:46:15	Let's stay healthy safe as we celebrate #EidAlAdha festivity. Protect yourself your loved ones especially, the elderly those that are living with health conditions. #TakeResponsibility adhere to #COVID19 preventive measures. #EidMubarak	tweet	42	EidAlAdha, TakeResponsibility, COVID19, EidMubarak	http://pbs.twimg.com/media/EePf9psXoAAv1Kt.jpg
2020-07-31 07:19:55	As we celebrate #EidAlAdha, remember to limit the spread of #COVID19 around you; ✅Avoid sharing personal items ✅Wear a face mask ✅Observe physical distancing ✅Wash your hands often ✅Sneeze/cough into bent elbow Let's celebrate Sallah safely. #TakeResponsibility	tweet	89	EidAlAdha, COVID19, TakeResponsibility	http://pbs.twimg.com/media/EePMLr0WoAEhWsR.jpg
2020-07-30 22:33:46	A breakdown of cases by state can be found via #TakeResponsibility	tweet	161	TakeResponsibility	http://pbs.twimg.com/media/EeNTwi9X0AEwGDC.jpg
2020-07-30 22:19:54	481 new cases of #COVID19Nigeria; FCT-96 Lagos-89 Plateau-68 Ogun-49 Edo-44 Rivers-43 Oyo-25 Osun-23 Delta-15 Enugu-11 Kano-7 Kaduna-7 Bauchi-2 Bayelsa-1 Yobe-1 42,689 confirmed 19,270 discharged 878 deaths	tweet	775	COVID19Nigeria	http://pbs.twimg.com/media/EeNQmm7XkAAWyA3.jpg
2020-07-30 21:33:20	Today in Kogi State, the #NCDCTeam held a meeting with stakeholders including state public health officials, NOA, NARTO, NURTW religious leaders. They discussed Kogi State's #COVID19 response their commitment to strengthening health worker training public sensitisation.	tweet	30	NCDCTeam, COVID19	http://pbs.twimg.com/media/EeNF6_cX0AUQJpw.jpg
2020-07-30 21:27:42	Let us #TakeResponsibility to reduce the spread of #COVID19 as we celebrate #EidAlAdha	tweet	62	TakeResponsibility, COVID19, EidAlAdha
2020-07-30 19:47:37	In this @bbcmediaaction documentary, @Femiadewuyi, a frontline physician shares his experience managing #COVID19 patients fighting stigmatisation. "Working at the isolation center can be physcially, mentally emotionally draining" Watch full video👇🏽	tweet	36	COVID19	http://pbs.twimg.com/ext_tw_video_thumb/1288924126611230728/pu/img/4Vadb7bTw8vvgUm1.jpg	bbmediaation, Femiadewuyi
2020-07-30 19:29:52	An important aspect of the global response that we benefit from at @NCDCgov is the opportunity created for knowledge sharing across the world We joined @NUSMedicine in Singapore, coordinated by dear colleagues @profdalefisher David Allen to discuss #Nigeria’s #COVID19 response	retweet	29			Chikwe_I, NCDCgov
2020-07-30 16:46:37	#COVID19 and #Lassafever could be deadly. Both deserve adequate attention from the government. In this week's #NHWPost, @BashSadeeQ explains the need to revisit the focus on #Lassafever and other infectious diseases. Read here:	retweet	49	COVID19, Lassafever, NHWPost		nighealthwath
2020-07-30 15:06:28	As you celebrate this festive period, remember that #COVID19 is not yet over: ✅Wear a face mask ✅Wash hands frequently ✅ Avoid large gatherings You might come in contact with infected people with no symptoms. #TakeResponsibility to stay safe. Let's celebrate Sallah safely.	tweet	82	COVID19, TakeResponsibility	http://pbs.twimg.com/ext_tw_video_thumb/1288853340890238976/pu/img/VVhgAvzbir57tBag.jpg
2020-07-30 14:37:37	Today, I joined the @AfricaCDC weekly press briefing shared updates on response to #COVID19 in Nigeria Grateful for the strong coordination by @AfricaCDC under the leadership of my brother, @JNkengasong. With platforms as this, African countries are learning from each other	retweet	38	COVID19		Chikwe_I, AfriaCDC
2020-07-30 14:29:20	The #COVID19Nigeria situation report for 29th July, 2020 has been published. Our daily #COVID19 situation reports provide a summary of the epidemiological situation response activities in Nigeria. Download via: #TakeResponsibility	tweet	36	COVID19Nigeria, COVID19, TakeResponsibility	http://pbs.twimg.com/media/EeLk57oXgAA2Uuv.jpg
2020-07-30 12:35:34	“Our strategic goal is to maintain a laser-sharp focus on the current response to #COVID19 while building our response architecture for the future” ~ @Chikwe_I, DG NCDC on @NUSMedicine’s webinar series	tweet	3	COVID19	http://pbs.twimg.com/media/EeLK237WAAAjDaj.jpg	Chikwe_I, NUSMediine
2020-07-30 11:15:13	The virus that causes #COVID19 can live on surfaces for several hours. #TakeResponsibility by avoiding sharing personal items such as Qurans, prayer mats ablution kettles. ✅Wear a face mask ✅Observe physical distancing ✅Wash your hands often Let's celebrate Sallah safely.	tweet	76	COVID19, TakeResponsibility	http://pbs.twimg.com/media/EeK3IKTXgAczhoL.jpg
2020-07-30 10:09:55	📢 COMING UP As a guest speaker on @NUSMedicine’s weekly seminar, DG @Chikwe_I will discuss the successes challenges of managing the #COVID19 pandemic in Nigeria, as well as future plans Livestream at 12noon today👇🏽 Register👇🏽	tweet	28	COVID19	http://pbs.twimg.com/media/EeKphgLXsAAuRbz.jpg	NUSMediine, Chikwe_I
2020-07-30 08:27:34	On this week’s press briefing by the @AfricaCDC, NCDC Director General, @Chikwe_I gives an overview of Nigeria’s response to the #COVID19 pandemic. “One critical aspect we hope to sustain post #COVID19 is increased focus on infection prevention control” Livestream 👇🏽	tweet	26	COVID19, COVID19	http://pbs.twimg.com/media/EeKSGA9WAAARj9v.jpg	AfriaCDC, Chikwe_I
2020-07-29 22:21:24	A breakdown of cases by state can be found via #TakeResponsibility	tweet	159	TakeResponsibility	http://pbs.twimg.com/media/EeIHUdDX0AAykjs.jpg
2020-07-29 22:16:33	404 new cases of #COVID19Nigeria; Lagos-106 FCT-54 Rivers-48 Plateau-40 Edo-29 Enugu-21 Oyo-20 Kano-18 Ondo-15 Ogun-10 Ebonyi-9 Ekiti-8 Kaduna-6 Cross River-5 Kwara-4 Anambra-3 Delta-3 Imo-2 Nasarawa-2 Borno-1 42,208 confirmed 19,004 discharged 873 deaths	tweet	853	COVID19Nigeria	http://pbs.twimg.com/media/EeIGN85XgActhrJ.jpg
2020-07-29 19:54:17	#TakeResponsibility this festive season; encourage children younger ones to: ✅Wash their hands frequently with soap under running water ✅Wear a face mask ✅Avoid large gatherings ✅Stay at home 🕌Let's celebrate Sallah safely! Together we can reduce the spread of #COVID19.	tweet	80	TakeResponsibility, COVID19	http://pbs.twimg.com/media/EeHlq3ZXsAUP8pF.jpg
2020-07-29 17:23:08	The latest Weekly Epidemiological Report (week 28) #NCDCWER has been published on our website. This week's editorial focuses on the gradual re-opening of schools ahead of the West African Examinations by @NigeriaGov. Read more via: #TakeResponsibility	tweet	36	NCDCWER, TakeResponsibility	http://pbs.twimg.com/media/EeHDFAPXkAAUdNo.jpg	NigeriaGov
2020-07-29 14:13:53	Contact tracing is key to identifying, testing isolating those who have been in contact with a #COVID19 case. The #NCDCTeam continues to work with @OfficialFCTA partners to strengthen contact tracing testing capacity in the FCT. #TakeResponsibility	tweet	42	COVID19, NCDCTeam, TakeResponsibility	http://pbs.twimg.com/media/EeGXxN1XYAEw-0x.jpg	OffiialFCTA
2020-07-29 11:27:18	📢 COMING UP!!! This afternoon on #MidDayDialogue, NCDC Epidemiologist @beeodune will be live to discuss the latest on Nigeria’s response to #COVID19. Tune to @NigeriaInfoAbj on 95.1FM to listen Time - 1:00pm (WAT)	tweet	26	MidDayDialogue, COVID19	http://pbs.twimg.com/media/EeFxpGUWoAccdww.jpg	beeodune, NigeriaInfoAbj
2020-07-29 11:03:21	The #COVID19Nigeria situation report for 28th July, 2020 has been published. Our daily reports provide a summary of the epidemiological situation response activities in Nigeria. Today's report includes a breakdown of testing done by states Download via:	tweet	47	COVID19Nigeria	http://pbs.twimg.com/media/EeFsK3YX0AAT5YX.jpg
2020-07-29 09:49:38	#COVID19 may cause severe complications in the elderly and people with underlying health conditions. #TakeResponsibility to protect them this festive period stay safe - wear a face mask, observe physical distancing wash your hands frequently. Let's celebrate Sallah safely.	tweet	88	COVID19, TakeResponsibility	http://pbs.twimg.com/media/EeFaUGrWkAEeGRq.jpg
2020-07-29 06:59:39	@NCDCgov @Chikwe_I @Fmohnigeria @nighealthwatch @GarShehu @NTANewsNow @AfricaCDC @WHONigeria @FMICNigeria @CDCgov @nmanigeria @NCDCgov We wish to sincerely commend the team for a wonderful support and partnership so far as through their help, we've been able to make a whole lot of positive achievements in various sectors/pillars.	retweet	18			CRSMOH, NCDCgov, Chikwe_I, Fmohnigeria, nighealthwath, GarShehu, NTANewsNow, AfriaCDC, WHONigeria, FMICNigeria, CDCgov, nmanigeria
2020-07-28 22:43:11	A breakdown of cases by state can be found via #TakeResponsibility	tweet	169	TakeResponsibility	http://pbs.twimg.com/media/EeDCvkCWkAMVXZp.jpg
2020-07-28 22:29:48	624 new cases of #COVID19Nigeria; Lagos-212 Oyo-69 Niger-49 Kano-37 Osun-37 FCT-35 Plateau-34 Gombe-33 Edo-28 Enugu-28 Ebonyi-17 Delta-10 Katsina-9 Ogun-8 Rivers-7 Ondo-5 Kaduna-4 Nasarawa-2 41,804 confirmed 18,764 discharged 868 deaths	tweet	913	COVID19Nigeria	http://pbs.twimg.com/media/EeC_sAjXoAAucjc.jpg
2020-07-28 21:55:09	The national rapid response team (RRT) continues to support Cross River State to respond to the ongoing #COVID19 pandemic. The team has supported the training of health care workers on surveillance, contact tracing as well as infection prevention control. #TakeResponsibility	tweet	43	COVID19, TakeResponsibility	http://pbs.twimg.com/media/EeC3wl0WAAADdik.jpg
2020-07-28 17:37:03	#TodayInNCDC We hosted @HouseNGR Adhoc Committee on #COVID19 Response led by Honorable Haruna Mshelia, at our National Reference Laboratory(NRL), Gaduwa While at NRL,the delegation took a tour of the facility discussed opportunities to strengthen Nigeria’s diagnostic capacity	tweet	32	TodayInNCDC, COVID19	http://pbs.twimg.com/media/EeB8rerWsAMI7lC.jpg	HouseNGR
2020-07-28 16:44:34	ATTENTION: EXIT CLASSES TO REOPEN AUGUST 4TH, 2020 Secondary schools in the country are to reopen as from the 4th of August, 2020 for exit classes only.	retweet	2419			NigEduation
2020-07-28 13:20:29	Hepatitis is preventable treatable, yet many people live with the disease unknowingly This #WorldHepatitisDay, we add our voice to raise awareness on the importance of vaccination, early diagnosis treatment for hepatitis. Get tested today! #FindTheMissingMillions	tweet	175	WorldHepatitisDay, FindTheMissingMillions	http://pbs.twimg.com/media/EeBB8tfWkAEQafy.jpg
2020-07-28 12:13:53	The #COVID19Nigeria situation report for 27th July, 2020 has been published. Our daily #COVID19 situation reports provide a summary of the epidemiological situation response activities in Nigeria. Download via: #TakeResponsibility	tweet	46	COVID19Nigeria, COVID19, TakeResponsibility	http://pbs.twimg.com/media/EeAytohXgAAVDTq.jpg
2020-07-28 10:25:27	#NCDCFactCheck Remember, there is NO specific cure for #COVID19. Some trial drugs show promising results but are yet to be validated for use. In Nigeria, use of hydroxychloroquine is ONLY limited to clinical trials. Please #TakeResponsibility and avoid self-medication.	tweet	129	NCDCFatChek, COVID19, TakeResponsibility	http://pbs.twimg.com/ext_tw_video_thumb/1288057901463076865/pu/img/ywuF-k1Q9DJ9RC3t.jpg
2020-07-28 09:21:56	#COVID19 spreads easily from person to person. #TakeResponsibility; stay safe by wearing a face mask, observing physical distancing washing your hands frequently this festive period. Protect yourself, your loved ones those around you. Let's celebrate Sallah safely.	tweet	64	COVID19, TakeResponsibility	http://pbs.twimg.com/media/EeAKQkjXYAAfzo1.jpg
2020-07-27 22:43:23	A breakdown of cases by state can be found via #TakeResponsibility	tweet	187	TakeResponsibility	http://pbs.twimg.com/media/Ed95L5oXgAAlxLH.jpg
2020-07-27 22:32:48	648 new cases of #COVID19Nigeria; Lagos-180 Plateau-148 FCT-44 Ondo-42 Kwara-38 Rivers-32 Oyo-29 Kaduna-21 Osun-20 Edo-17 Ogun-17 Ekiti-11 Kano-9 Benue-9 Delta-9 Abia-9 Niger-7 Gombe-3 Borno-1 Bauchi-1 Imo-1 41,180 confirmed 18,203 discharged 860 deaths	tweet	968	COVID19Nigeria	http://pbs.twimg.com/media/Ed92yBCXoAgjGHU.jpg
2020-07-27 20:50:06	“The #COVID19 outbreak presents an opportunity to put infection prevention control(IPC) on the national agenda like never before. Our goal through the ‘#OrangeNetwork’ is to ensure IPC is an essential part of health care delivery public health response” ~ @Chikwe_I DG NCDC	tweet	7	COVID19, OrangeNetwork	http://pbs.twimg.com/media/Ed9fQ8TXoAED6h_.jpg	Chikwe_I
2020-07-27 20:49:59	In January this year, NCDC launched the ‘#OrangeNetwork’ project to support selected health facilities in #Nigeria become centres of excellence on infection prevention control over a five year period. Strengthening sub-national #HealthSecurity	tweet	7	OrangeNetwork, Nigeria, HealthSeurity	http://pbs.twimg.com/media/Ed9fPGtX0AIbGUH.jpg
2020-07-27 20:49:51	#TodayInNCDC We convened the first ‘#OrangeNetwork’ workshop for participating health facilities on infection prevention control (IPC). We are grateful to @CDCgov @tephinet for supporting our efforts to strengthen IPC in #Nigeria through the ‘Turn Nigeria Orange Program’	tweet	31	TodayInNCDC, OrangeNetwork, Nigeria	http://pbs.twimg.com/media/Ed9fLntXkAEcBqg.jpg	CDCgov, tephinet
2020-07-27 20:32:35	Scale up of testing is key in NIgeria's #COVID19 response, enabling timely isolation treatment of cases. The #NCDCTeam in @KanostateNg is supporting the state in advocacy to traditional leaders strengthening community sample collection in Shanono LGA. #TakeResponsibility	tweet	39	COVID19, NCDCTeam, TakeResponsibility	http://pbs.twimg.com/media/Ed9bQaiXYAEcQxQ.jpg	KanostateNg
2020-07-27 18:17:21	“The review of #COVID19 trends in Africa shows cases are still on the rise as well as active community transmission of the virus on the continent. This reinforces the need to adhere to recommended measures” ~ @WMulombo, @WHONigeria Representative at the @PTFCOVID19 briefing	tweet	25	COVID19	http://pbs.twimg.com/media/Ed88ULfX0AAlqnY.jpg	WMulombo, WHONigeria, PTFCOVID19
2020-07-27 17:22:20	“Wearing a face mask is way less cumbersome than being on a ventilator. We urge Nigerians not to throw caution to the wind. Together we will win the fight against #COVID19“ ~ @Chikwe_I, DG NCDC Livestream ongoing @PTFCOVID19 press briefing👇🏽	tweet	140	COVID19	http://pbs.twimg.com/media/Ed8vtd1XsAUCTC1.jpg	Chikwe_I, PTFCOVID19
2020-07-27 14:28:02	📢NCDC #COVID19 IPC Online Course Join this FREE course on infection prevention control in the context of #COVID19 with modules including: ⚠️Standard precautions 🧤Use of PPE 🧹Environmental cleaning Certificate awarded upon completion. Register here	tweet	90	COVID19, COVID19	http://pbs.twimg.com/media/Ed8H1FXWAAMGPbJ.jpg
2020-07-27 11:26:37	The #COVID19Nigeria situation report for 26th July, 2020 has been published. Our daily #COVID19 situation reports provide a summary of the epidemiological situation response activities in Nigeria. Download via: #TakeResponsibility	tweet	62	COVID19Nigeria, COVID19, TakeResponsibility	http://pbs.twimg.com/media/Ed7eUHkX0AEGuUz.jpg
2020-07-27 09:43:47	#COVID19 does not spread on its own. The virus spreads when people move around. It is important to #TakeResponsibility; avoid non-essential travel protect yourself and loved ones this festive season. Let's celebrate Sallah safely.	tweet	83	COVID19, TakeResponsibility	http://pbs.twimg.com/media/Ed7Fb6NWoAA64e-.png
2020-07-26 22:00:37	A breakdown of cases by state can be found via #TakeResponsibility	tweet	198	TakeResponsibility	http://pbs.twimg.com/media/Ed4l0koX0AAV2eI.jpg
2020-07-26 21:48:38	555 new cases of #COVID19Nigeria; Lagos-156 Kano-65 Ogun-57 Plateau-54 Oyo-53 Benue-43 FCT-30 Ondo-18 Kaduna-16 Akwa Ibom-13 Gombe-13 Rivers-12 Ekiti-9 Osun-8 Cross River-3 Borno-2 Edo-2 Bayelsa-1 40,532 confirmed 17,374 discharged 858 deaths	tweet	986	COVID19Nigeria	http://pbs.twimg.com/media/Ed4jFoSWoAAET2J.jpg
2020-07-26 18:58:31	We visited @THISDAYLIVE Dome, a treatment centre for #COVID19 met with my brother Prof Okogbenin team from Irrua, who are supporting the response Grateful for efforts by @DrEOEhanire @Fmohnigeria as well as @cacovidng partners for support Also grateful to health workers	retweet	64	COVID19		Chikwe_I, THISDAYLIVE
2020-07-26 15:27:58	The #COVID19Nigeria situation report for 25th July, 2020 has been published. Our daily #COVID19 situation reports provide a summary of the epidemiological situation response activities in Nigeria. Download via: #TakeResponsibility	tweet	52	COVID19Nigeria, COVID19, TakeResponsibility	http://pbs.twimg.com/media/Ed3L9FdX0AA95yg.jpg
2020-07-26 13:43:37	No Share Mask!😷 No Shake Hand! 🤝 Give Physical Distance Too! 🚶🏾 🚶🏾‍♀ 🚶🏾 Because?!!! na de newest level be that!!!🙌 Watch this video make you #TakeResponsibility, join hand to pursue #COVID19 comot for our community.	tweet	238	TakeResponsibility, COVID19	http://pbs.twimg.com/ext_tw_video_thumb/1287382545915682817/pu/img/N_ooU4JT3G6YbXBo.jpg
2020-07-26 11:55:15	One of the guidelines in Nigeria’s response to #COVID19 is restricting public gatherings in places of worship. How do you feel the Nigerian government responded to the COVID-19 pandemic? Let us know by taking this short @EpiAFRIC survey. 👇🏿👇🏿👇🏿	retweet	47	COVID19		ekemma
2020-07-26 09:32:29	DID YOU KNOW? The virus that causes #COVID19 can live on surfaces for several hours. ⚫Limit or avoid sharing personal items. ⚫Avoid touching high-contact surfaces like door handles stair rails. ⚫Clean all surfaces with soap water or disinfectants. #TakeResponsibility	tweet	84	COVID19, TakeResponsibility	http://pbs.twimg.com/media/Ed16mBHX0AAmnCk.jpg
2020-07-25 23:21:41	A breakdown of cases by state can be found via #TakeResponsibility	tweet	175	TakeResponsibility	http://pbs.twimg.com/media/EdzuymxXkAAHE4H.jpg
2020-07-25 22:56:10	438 new cases of #COVID19Nigeria; Lagos-123 Kaduna-50 Rivers-40 Edo-37 Adamawa-25 Oyo-20 Nasarawa-16 Osun-15 Enugu-15 FCT-14 Ekiti-13 Ondo-13 Ebonyi-11 Katsina-10 Abia-9 Delta-8 Kwara-4 Ogun-3 Cross River-3 Kano-3 Bauchi-3 Yobe-2 Sokoto-1 Niger-1	tweet	1002	COVID19Nigeria	http://pbs.twimg.com/media/Edzo87BWAAclLF0.jpg
2020-07-25 21:22:25	A key part of #NCDC strategy is strengthening national health security. Today, we concluded a stakeholders meeting to review finalise the National Multi-hazard Emergency Preparedness Response Plan, to reflect changes in global public health. #TakeResponsibility	tweet	47	NCDC, TakeResponsibility	http://pbs.twimg.com/media/EdzTb9LWoAwYO8a.jpg
2020-07-25 18:58:03	#YellowFever is spread through bites by an infected mosquito. Keep your environment clean and free of stagnant water to prevent the breed of mosquitos. We all have a role to play in preventing diseases such as #YellowFever, #LassaFever #COVID19. #TakeResponsibility	tweet	104	YellowFever, YellowFever, LassaFever, COVID19, TakeResponsibility	http://pbs.twimg.com/media/Edyyc8WXoAcF6YK.jpg
2020-07-25 16:48:38	The #NCDC EOC division is supporting Ekiti PHEOC core and surge staff with a training on the basics of Public Health Emergency Operations Centre. NCDC remains committed to strengthening #COVID19 response in states through the optimization of state PHEOCs. #TakeResponsibility	tweet	27	NCDC, COVID19, TakeResponsibility	http://pbs.twimg.com/media/EdyU0WtXoAQqxzt.jpg
2020-07-25 14:00:24	The #COVID19Nigeria situation report for 24th July, 2020 has been published. Our daily #COVID19 situation reports provide a summary of the epidemiological situation response activities in Nigeria. Download via: #TakeResponsibility	tweet	55	COVID19Nigeria, COVID19, TakeResponsibility	http://pbs.twimg.com/media/EdxuUo6X0AE52aY.jpg
2020-07-25 12:19:18	We are pleased to announce the inclusion of the Virology Laboratory, University of Nigeria Teaching Hospital, Enugu to the NCDC Molecular Laboratory Network. This total 59 labs in #NCDC lab network with the capacity to test for #COVID19. View full list👇🏾	tweet	104	NCDC, COVID19	http://pbs.twimg.com/media/EdxXLmGWAAIG8gX.jpg
2020-07-25 09:16:54	One of our responsibilities at NCDC is to scale-up capacity for #COVID19 diagnosis in Nigeria as we respond to the pandemic. Kindly note that tests conducted in public facilities within NCDC molecular lab network are FREE of charge. Read more:	tweet	70	COVID19	http://pbs.twimg.com/media/EdwtcCqXYAAvuVm.jpg
2020-07-24 22:42:02	A breakdown of cases by state can be found via #TakeResponsibility	tweet	196	TakeResponsibility	http://pbs.twimg.com/media/EducH-zXoAIv4xM.jpg
2020-07-24 22:26:08	591 new cases of #COVID19Nigeria; Oyo-191 Lagos-168 FCT-61 Ondo-29 Osun-26 Ebonyi-24 Edo-23 Ogun-14 Rivers-13 Akwa Ibom-12 Kaduna-10 Katsina-6 Borno-4 Ekiti-3 Delta-3 Imo-3 Niger-1 39,539 confirmed 16,559 discharged 845 deaths	tweet	957	COVID19Nigeria	http://pbs.twimg.com/media/EduYfPyXoAAG4tj.jpg
2020-07-24 21:27:43	#TodayInNCDC We commenced training for volunteer call agents on call etiquette, communications call script for optimisation of the NCDC Connect Centre. We are grateful to @UNICEF_Nigeria @InstituteGC for suppprting our efforts to manage public enquiries on #COVID19	tweet	47	TodayInNCDC, COVID19	http://pbs.twimg.com/media/EduLGEkXYAIInXP.jpg	UNICEF_Nigeria, InstituteGC
2020-07-24 19:53:44	The National #COVID19 Research Consortium (NCRC), convened by NCDC @nimrnigeria in collaboration with @OfficialNUC @TETFundNg met yesterday to review a 5-year plan strengthen stakeholder commitment NCRC is working in line with global efforts for a solution to the pandemic	tweet	40	COVID19	http://pbs.twimg.com/media/Edt1mt2WkAI0qlv.jpg	nimrnigeria, OffiialNUC, TETFundNg
2020-07-24 18:13:25	📢NOTICE: There are 7 fee-paying labs accredited by @followlasg for #COVID19 testing ☑Total Medical Services ☑SynLab ☑54gene ☑Medbury Medical Services ☑Biologix Medical Services ☑O2 Medical Services ☑Clina Lancent Lab, Lagos Results from these labs are recognised by NCDC	tweet	191	COVID19	http://pbs.twimg.com/media/EdtepzbXsAAPvB8.jpg	followlasg
2020-07-24 16:15:07	#Cholera is easily transmitted within areas with poor sanitation and hygiene. Practicing and ensuring personal and environmental hygiene is key to preventing infectious diseases such as #COVID19 and #cholera. #TakeResponsibility	tweet	64	Cholera, COVID19, holera, TakeResponsibility	http://pbs.twimg.com/media/EdtC01hWAAAT6AI.png
2020-07-24 13:17:14	The #COVID19Nigeria situation report for 23rd July, 2020 has been published. Our daily #COVID19 situation reports provide a summary of the epidemiological situation response activities in Nigeria. Download via: #TakeResponsibility	tweet	47	COVID19Nigeria, COVID19, TakeResponsibility	http://pbs.twimg.com/media/Edsa2hcXYAAOCgp.jpg
2020-07-24 11:33:06	Our @NigeriaFELTP trainees are an essential part of Nigeria’s #COVID19 response 40 years ago, @CDCgov began supporting countries including Nigeria to establish field epidemiology programmes. These disease detectives are the heart of global health security	retweet	53	COVID19		Chikwe_I, NigeriaFELTP, CDCgov
2020-07-24 10:01:53	Did you know that not all #COVID19 infected people show symptoms? It is important to maintain physical distancing and avoid large gatherings because you may not know who may have the disease. #TakeResponsibility to keep yourself and your loved ones safe.	tweet	55	COVID19, TakeResponsibility	http://pbs.twimg.com/media/EdruIGqWoAgJKdX.jpg
2020-07-23 22:59:20	Note: The 15 deaths reported for Lagos State on 23rd July include previously unreported deaths. A breakdown of cases by state can be found via #TakeResponsibility	tweet	165	TakeResponsibility	http://pbs.twimg.com/media/EdpWfvSWkAchdj8.jpg
2020-07-23 22:33:53	604 new cases of #COVID19Nigeria; Lagos-203 Oyo-87 FCT-79 Edo-41 Osun-35 Ogun-24 Rivers-22 Kaduna-22 Akwa Ibom-20 Plateau-18 Delta-9 Ebonyi-9 Imo-8 Enugu-5 Kano-5 Cross River-5 Katsina-4 Nasarawa-3 Borno-2 Ekiti-2 Bauchi-1 38,948 confirmed 16,061 discharged 833 deaths	tweet	1002	COVID19Nigeria	http://pbs.twimg.com/media/EdpQrREX0AURX88.jpg
2020-07-23 19:08:41	Today, the #NCDCTeam joined other Government Institutions in a workshop convened by @nighealthwatch to discuss use of the National Action Health Plan for Health Security (NAPHS) as a tool to secure sustainable funding for epidemic preparedness in Nigeria. #PreventEpidemicsNaija	tweet	36	NCDCTeam, PreventEpidemisNaija		nighealthwath
2020-07-23 18:15:26	“Report from the National Institute of Pharmaceutical Research Development on the Madagascar drug showed activity of the drug in reducing frequency of cough, but no evidence of curative properties against #COVID19” ~ HMH, @DrEOEhanire at @PTFCOVID19 press briefing	tweet	65	COVID19	http://pbs.twimg.com/media/EdoVg4YXsAM5z0z.jpg	DrEOEhanire, PTFCOVID19
2020-07-23 17:17:22	“We adopted a five-pronged strategy to scale-up access to #COVID19 testing in #Nigeria. Our goal through testing is to bring people into care” ~ @Chikwe_I, DG NCDC at the ongoing @PTFCOVID19 press briefing. Livestream👇🏽	tweet	26	COVID19, Nigeria	http://pbs.twimg.com/media/EdoIOpuXsAIT88H.jpg	Chikwe_I, PTFCOVID19
2020-07-23 15:48:29	The latest Weekly Epidemiological Report #NCDCWER has been published on our website. This week's editorial focuses on Interim Guidelines for #COVID19 Home-Based Care as NCDC continues to provide evidence-based guidelines based on evolving knowledge. Read	tweet	36	NCDCWER, COVID19	http://pbs.twimg.com/media/Ednz4mlXoAIiciz.jpg
2020-07-23 11:13:13	The #COVID19Nigeria situation report for 22nd July, 2020 has been published. Our daily #COVID19 situation reports provide a summary of the epidemiological situation response activities in Nigeria. Download via: #TakeResponsibility	tweet	78	COVID19Nigeria, COVID19, TakeResponsibility	http://pbs.twimg.com/media/Edm03IzXgAMdoeK.jpg
2020-07-23 09:19:22	The virus that causes #COVID19 can live on surfaces for several hours. Please clean all surfaces, especially high- contact surfaces like door handles stair rails with: ✅Soap water ✅Diluted bleach or ✅Anti-bacterial wipes #TakeResponsibility	tweet	94	COVID19, TakeResponsibility	http://pbs.twimg.com/media/EdmayseWsAA0SVY.jpg
2020-07-22 22:33:04	A breakdown of cases by state can be found via #TakeResponsibility	tweet	207	TakeResponsibility	http://pbs.twimg.com/media/EdkG5A8WoAMHGos.jpg
2020-07-22 22:15:49	543 new cases of #COVID19Nigeria; Lagos-180 FCT-86 Kaduna-56 Edo-47 Ondo-37 Kwara-35 Ogun-19 Rivers-19 Kano-17 Ebonyi-16 Enugu-16 Delta-7 Bayelsa-4 Bauchi-3 Abia-1 38,344 confirmed 15,815 discharged 813 deaths	tweet	989	COVID19Nigeria	http://pbs.twimg.com/media/EdkC7tbWAAEpNiq.jpg
2020-07-22 20:05:50	Strengthening sub-national health security is one of our strategies to protect the health of Nigerians. Today, we held a virtual session with 7 States to assess gaps best practices of their Public Health Emergency Operations Centre (PHEOC) for optimisation	tweet	39		http://pbs.twimg.com/media/EdjlMcaXYAMaL7F.jpg
2020-07-22 15:56:13	Have you washed your hands today? #HandWashing remains the one of the most basic and effective means to prevent the spread of infections, including #Meningitis. It is very important to wash your hands regularly with soap under running water. #TakeResponsibility	tweet	84	HandWashing, Meningitis, TakeResponsibility	http://pbs.twimg.com/media/EdirvmlXYAIpjOH.jpg
2020-07-22 14:28:12	A sudden loss of taste and smell with fever, headache or runny nose may be #COVID19 and NOT malaria. ⛔️ Do NOT ignore these symptoms. 📞 Call your state hotline to arrange for a COVID-19 test immediately. #HealthFactCheckNaija @NCDCgov @Fmohnigeria @PTFCOVID19 @NOA_Nigeria	retweet	68	COVID19		nighealthwath
2020-07-22 14:27:52	5G for telephone no dey cause the #coronavirus to dey take waka waka. To drink water, shepe and hot weather no fit stop the virus. Na beg we dey beg una make una help us share dis informate wit plenti people dem. #HealthFactCheckNaija #COVID19Truths #COVID19Nigeria	retweet	54	oronavirus		nighealthwath
2020-07-22 11:49:57	The #COVID19Nigeria situation report for 21st July, 2020 has been published. Our daily reports provide a summary of the epidemiological situation response activities in Nigeria Today's report includes a breakdown of tests by state Download via:	tweet	50	COVID19Nigeria	http://pbs.twimg.com/media/EdhztA5XgAA4OAo.jpg
2020-07-22 11:47:44	We held an introductory meeting to welcome @WMulombo as new @WHONigeria Representative Grateful for leadership of @BrakaFiona as Officer-In-Charge in last 6 months Look forward to our work together continued collaboration with @WHO Team as we protect the health of Nigerians	retweet	47			Chikwe_I, WMulombo, WHONigeria
2020-07-22 10:34:47	Q: Does wearing gloves protect against or stop the spread of #COVID19? 🧤 A: No. Gloves can only prevent infection if you don't touch your face with your gloved hands, and only if you take off and dispose of the gloves correctly before washing your hands. #HealthFactCheckNaija	retweet	50	COVID19		nighealthwath
2020-07-22 09:31:36	"I knew from the onset that #COVID19 was very serious but not a death sentence. Early diagnosis is critical” ~ Executive Governor Ikpeazu’s journey to recovery from #COVID19 plans for @Abiastategov. Watch full video👇🏽 #TakeResponsibility	tweet	24	COVID19, COVID19, TakeResponsibility		Abiastategov
2020-07-21 23:36:17	A breakdown of cases by state can be found via #TakeResponsibility	tweet	172	TakeResponsibility	http://pbs.twimg.com/media/EdfLxg2X0AAsPtD.jpg
2020-07-21 22:55:47	576 new cases of #COVID19Nigeria; Lagos-88 Kwara-87 FCT-82 Plateau-62 Ondo-39 Enugu-28 Oyo-26 Taraba-24 Kaduna-20 Ebonyi-20 Edo-17 Cross River-16 Kano-14 Rivers-11 Ogun-10 Delta-9 Nasarawa-8 Osun-8 Katsina-3 Imo-2 Kebbi-1 Borno-1 37,801 confirmed 15,677 discharged 805 deaths	tweet	993	COVID19Nigeria	http://pbs.twimg.com/media/EdfCgmmWkAMfdCF.jpg
2020-07-21 19:37:11	In Kano, our Rapid Response Team @WHONigeria continue to support @KNSMOH in strengthening #COVID19 response activities There are currently 5 molecular labs in the state with capacity to test for #COVID19 including the PCR lab at the Bayero University, Kano #TakeResponsibility	tweet	53	COVID19, COVID19, TakeResponsibility	http://pbs.twimg.com/media/EdeVDRHXoAA1lgX.jpg	WHONigeria, KNSMOH
2020-07-21 17:41:13	I just published Rayuwa Da Korona: How two local radio stations are responding to COVID-19 in Kano State	retweet	37			nighealthwath
2020-07-21 15:44:53	When you do not practice preventive behaviours, you increase the risk of spreading #COVID19 to your parents and the elderly #TakeResponsiblity to keep them safe- observe physical distancing, wear a face mask, and wash your hands frequently.	tweet	67	COVID19, TakeResponsiblity	http://pbs.twimg.com/media/Eddf4t9X0AA04-a.jpg
2020-07-21 11:42:32	The #COVID19Nigeria situation report for 20th July, 2020 has been published. Our daily #COVID19 situation reports provide a summary of the epidemiological situation response activities in Nigeria. Download via: #TakeResponsibility	tweet	46	COVID19Nigeria, COVID19, TakeResponsibility	http://pbs.twimg.com/media/Edcoap5XYAAQYmE.jpg
2020-07-21 10:36:11	There are currently 58 labs in 30 states with the capacity to test for #COVID19 in Nigeria National testing strategy #TakeResponsibility	tweet	25	COVID19, TakeResponsibility	http://pbs.twimg.com/media/EdcZOOqX0AEI6Mh.jpg
2020-07-21 10:36:07	We are pleased to announce inclusion of 5 new labs in our Molecular Laboratory Network: 🧪Edo Specialist Hospital, Benin 🧪ATBU Teaching Hospital, Bauchi 🧪Rivers Indorama Company Molecular Lab 🧪State Specialist Hospital, Amachara, Abia 🧪University of Abuja, Gwagwalada GX Lab	tweet	144		http://pbs.twimg.com/media/EdcZNJBWkAAcg1x.jpg
2020-07-20 22:43:32	A breakdown of cases by state can be found via #TakeResponsibility	tweet	223	TakeResponsibility	http://pbs.twimg.com/media/EdZ2HBOX0AAEHC8.jpg
2020-07-20 22:35:27	562 new cases of #COVID19Nigeria; FCT-102 Lagos-100 Plateau-52 Kwara-50 Abia-47 Kaduna-35 Benue-34 Oyo-26 Ebonyi-24 Kano-16 Niger-15 Anambra-14 Gombe-12 Edo-11 Rivers-6 Nasarawa-5 Delta-5 Borno-3 Enugu- 2 Bauchi-2 Kebbi- 1 37,225 confirmed 15,333 discharged 801 deaths	tweet	1014	COVID19Nigeria	http://pbs.twimg.com/media/EdZ0Q7nXgAADHWz.jpg
2020-07-20 20:22:41	Positive news from @UniofOxford on progress made in the development of a safe and effective #COVID19 vaccine Phase I/II trials of the #COVID19 vaccine candidate shows promise however, phase III trials are needed to validate its efficacy against the virus	tweet	540	COVID19, COVID19		UniofOxford
2020-07-20 18:03:46	@Abiastategov is intensifying active case finding across the state with a target to test 10,000 people in the next 30days Community surveillance is key for prompt identification, isolation treatment of #COVID19 cases, to slow the spread of the virus #TakeResponsibility	tweet	12	COVID19, TakeResponsibility	http://pbs.twimg.com/media/EdY1z9OXsAY6Rke.jpg	Abiastategov
2020-07-20 14:58:44	The #COVID19Nigeria situation report for 19th July, 2020 has been published. Our daily #COVID19 situation reports provide a summary of the epidemiological situation response activities in Nigeria. Download via: #TakeResponsibility	tweet	56	COVID19Nigeria, COVID19, TakeResponsibility	http://pbs.twimg.com/media/EdYLu49WkAE2fSg.jpg
2020-07-20 13:49:27	Despite the ease on interstate travel restrictions, it is critical for Nigerians to adhere to preventive measures The actions you take today to prevent the spread of #COVID19 in your community protects the vulnerable and elderly people around you #TakeResponsibility	tweet	276	COVID19, TakeResponsibility	http://pbs.twimg.com/media/EdX7icAWkAAi9rA.jpg
2020-07-20 09:57:03	#COVID19 spreads easily even by those showing no symptoms If you are showing symptoms suggestive of #COVID19, self-isolate call your state hotline to get tested: #TakeResponsibility to prevent the spread, protect your loved ones and those around you	tweet	74	COVID19, COVID19, TakeResponsibility	http://pbs.twimg.com/media/EdXGOAyWsAA0do_.jpg
2020-07-20 05:58:56	#DoYouKnow that when you bring down your #facemask to the chin there is a high chance of contaminating it. Always use your masks properly or remove completely when necessary to prevent the spread of #COVID19 #TakeResponsibility.	retweet	348	DoYouKnow, faemask		FMICNigeria
2020-07-19 22:42:10	A breakdown of cases by state can be found via #TakeResponsibility	tweet	224	TakeResponsibility	http://pbs.twimg.com/media/EdUsKWiXgAYjxiM.jpg
2020-07-19 22:30:45	556 new cases of #COVID19Nigeria; Edo-104 Lagos-97 FCT-70 Benue-66 Oyo-61 Kaduna-38 Plateau-28 Osun-19 Akwa Ibom-14 Rivers-13 Katsina-13 Ondo-13 Ogun-6 Kano-5 Nasarawa-4 Gombe-2 Ekiti-2 Borno-1 36,663 confirmed 15,105 discharged 789 deaths	tweet	1119	COVID19Nigeria	http://pbs.twimg.com/media/EdUpmWDXoAAU5XS.jpg
2020-07-19 17:48:39	The government is working hard to test treat those who may have been infected with #COVID19 Please be cooperative avoid discrimination against those who have been visited by public health officials. They need your support care #TakeResponsibility	tweet	78	COVID19, TakeResponsibility	http://pbs.twimg.com/ext_tw_video_thumb/1284907747377655810/pu/img/5utSOmLpFepJz8PI.jpg
2020-07-19 11:34:31	The #COVID19Nigeria situation report for 18th July, 2020 has been published. Our daily #COVID19 situation reports provide a summary of the epidemiological situation response activities in Nigeria. Download via: #TakeResponsibility	tweet	65	COVID19Nigeria, COVID19, TakeResponsibility	http://pbs.twimg.com/media/EdSTNABWkAAfgK-.jpg
2020-07-19 09:07:16	At your place of worship make sure to adhere strictly to guidelines including Hand hygiene Physical distancing Avoiding the sharing of personal items Remember, it's better to worship at home to protect yourself loved ones from #COVID19 Read full guide	tweet	86	COVID19	http://pbs.twimg.com/media/EdRv95MXkAIIsJH.jpg
2020-07-18 22:37:31	A breakdown of cases by state can be found via #TakeResponsibility	tweet	219	TakeResponsibility	http://pbs.twimg.com/media/EdPhiyKXgAAglRJ.jpg
2020-07-18 22:23:38	653new cases of #COVID19Nigeria Lagos-115 Kwara-85 Enugu-80 FCT-78 Rivers-36 Ondo-35 Oyo-30 Katsina-28 Kaduna-19 Abia-19 Nasarawa-18 Plateau-17 Imo-16 Ogun-9 Ebonyi-9 Benue-9 Kano-9 Delta-8 Bauchi-7 Ekiti-6 Gombe-4 Bayelsa-4 Adamawa-4 Osun-4 Cross River-1 Yobe-1 Borno-1 Zamfara-1	tweet	1167	COVID19Nigeria	http://pbs.twimg.com/media/EdPeXqSXkAAhXn5.jpg
2020-07-18 21:22:01	Scale-up of testing is key in assessing the #COVID19Nigeria situation and coordinating response across the country This week the #NCDCTeam is supporting @KNSMOH to strengthen #COVID19 community sample collection in the state Community case definition	tweet	41	COVID19Nigeria, NCDCTeam, COVID19	http://pbs.twimg.com/media/EdPP72aXgAQF7G0.jpg	KNSMOH
2020-07-18 17:34:41	Observing physical distance helps: ☑Reduce the spread of #COVID19 to others if you are already infected ☑Avoid contact with droplets when an infected person sneezes/coughs #TakeResponsibility ✔Wear a face mask ✔Observe physical distancing ✔Wash your hands frequently	tweet	86	COVID19, TakeResponsibility	http://pbs.twimg.com/media/EdOcKxgWoAE2iSg.jpg
2020-07-18 14:42:30	“The major factor driving delay of #COVID19 results isn’t the testing, but the process of getting results to individuals. We’re working on a new platform to improve the system of communicating results” ~ @Chikwe_I, DG NCDC at #PTFCOVID19 press briefing. #TakeResponsibility	tweet	77	COVID19, PTFCOVID19, TakeResponsibility	http://pbs.twimg.com/ext_tw_video_thumb/1284498179799552000/pu/img/EoCpbafFyoUJjfD2.jpg	Chikwe_I
2020-07-18 10:58:13	#COVID19 is not malaria If you have COUGH or FEVER 1 of these symptoms: Loss of taste/smell Difficulty breathing Diarrhea Catarrh Fatigue Shivering Body pain Headache Sore throat Call your state hotline: #TakeResponsibility	tweet	319	COVID19, TakeResponsibility	http://pbs.twimg.com/media/EdNBevgXYAAdpqR.jpg
2020-07-17 23:07:17	A breakdown of cases by state can be found via #TakeResponsibility	tweet	213	TakeResponsibility	http://pbs.twimg.com/media/EdKesMKXgAIdG_Y.jpg
2020-07-17 22:48:09	600 new cases of #COVID19Nigeria; Lagos-129 FCT-118 Oyo-87 Kano-55 Benue-42 Enugu-35 Kwara-28 Imo-16 Ogun-13 Kaduna-12 Ondo-12 Delta-11 Edo-11 Plateau-8 Nasarawa-6 Ekiti-6 Niger-6 Borno-4 Abia-4 Gombe-3 35,454 confirmed 14,633 discharged 772 deaths	tweet	1139	COVID19Nigeria	http://pbs.twimg.com/media/EdKaVO4WkAE19XX.jpg
2020-07-17 18:59:37	#COVID19 is primarily spread via respiratory droplets from infected people A face shield alone cannot protect you. Remember to always wear a face mask when in public places maintain a physical distance of 2 meters Read: #TakeResponsibility	tweet	209	COVID19, TakeResponsibility	http://pbs.twimg.com/media/EdJmFReXsAETTfB.jpg
2020-07-17 13:44:46	The #COVID19Nigeria situation report for 16th July, 2020 has been published. Our daily #COVID19 situation reports provide a summary of the epidemiological situation response activities in Nigeria. Download via: #TakeResponsibility	tweet	54	COVID19Nigeria, COVID19, TakeResponsibility	http://pbs.twimg.com/media/EdIeCP6XkAAgvys.jpg
2020-07-17 11:06:03	How can you reduce risk of #COVID19 spread in the workplace❓ #TakeResponsibility by: ✅ Conducting temperature checks ✅ Ensuring use of face masks ✅ Observe physical distancing ✅ Observe hand hygiene frequently Download our business guide for more 📋	tweet	70	COVID19, TakeResponsibility	http://pbs.twimg.com/media/EdH5siKXgAAWSpj.jpg
2020-07-16 22:58:01	A breakdown of cases by state can be found via #TakeResponsibility	tweet	217	TakeResponsibility	http://pbs.twimg.com/media/EdFS9eQXgAUOPub.jpg
2020-07-16 22:53:35	595 new cases of #COVID19Nigeria; Lagos-156 Ondo-95 Rivers-53 Abia-43 Oyo-38 Enugu-29 Edo-24 FCT-23 Kaduna-20 Akwa Ibom-17 Anambra-17 Osun-17 Ogun-14 Kano-13 Imo-11 Delta-6 Ekiti-5 Gombe-4 Plateau-4 Cross River-2 Adamawa-1 Bauchi-1 Jigawa-1 Yobe-1	tweet	1063	COVID19Nigeria	http://pbs.twimg.com/media/EdFR-IBWoAYizqY.jpg
2020-07-16 18:11:53	“We launched the Nigeria #COVID19 Research Consortium, convened by NCDC @nimrnigeria in collaboration with @OfficialNUC @TETFundNg By bringing indegenous experts scientists, we can better guide @NigeriaGov’s response to #COVID19 as it applies to our context” ~ @Chikwe_I	tweet	12	COVID19, COVID19	http://pbs.twimg.com/media/EdERk8-XoAEaxEo.jpg	nimrnigeria, OffiialNUC, TETFundNg, NigeriaGov, Chikwe_I
2020-07-16 18:11:50	At @PTFCOVID19 press briefing today, DG @Chikwe_I’s updates focused on the National #COVID19 Research Consortium. “Collectively, we‘re developing our research evidence in #Nigeria to inform the prevention control of the #COVID19 outbreak” #TakeResponsibility	tweet	43	COVID19, Nigeria, COVID19, TakeResponsibility	http://pbs.twimg.com/media/EdERkTBWkAIiuPp.jpg	PTFCOVID19, Chikwe_I
2020-07-16 16:04:31	Proud of our collaboration with @acegid led by my dear colleague @christian_happi Genomic sequencing done by the excellent Team at ACEGID, @nimrnigeria others has enabled better understanding of #COVID19 spread in Nigeria	retweet	117			Chikwe_I, aegid, hristian_happi
2020-07-16 15:35:34	The latest Weekly Epidemiological Report #NCDCWER (week 26) has been published on the website This week's editorial includes key excerpts from the Advisory for Vulnerable Groups published by NCDC on how to stay safe and protected from #COVID19 Read via:	tweet	32	NCDCWER, COVID19	http://pbs.twimg.com/media/EdDtigqWsAAQSkE.jpg
2020-07-16 12:00:13	The #COVID19Nigeria situation report for 15th July, 2020 has been published. Our daily #COVID19 situation reports provide a summary of the epidemiological situation response activities in Nigeria. Download via: #TakeResponsibility	tweet	67	COVID19Nigeria, COVID19, TakeResponsibility	http://pbs.twimg.com/media/EdC8hApWAAAHU7A.jpg
2020-07-16 09:35:41	The fight against #COVID19 requires a collective effort. Protect others as they #TakeResponsibility to protect you ✅Wear a face mask 😷 ✅Observe physical distancing🧍‍♀️ 🧍 ✅Wash your hands frequently with soap and water 🧼 💦	tweet	61	COVID19, TakeResponsibility	http://pbs.twimg.com/media/EdCa_fGXgAE2JyP.jpg
2020-07-16 08:00:31	“Nigeria is as susceptible to #COVID19 as the rest of the world. We can’t wish the virus away, we can turn the situation around if we work together. We appeal to all states to work with us in protecting the health of #Nigerians” #TakeResponsibility ~ @Chikwe_I on @NTANewsNow	tweet	61	COVID19, Nigerians, TakeResponsibility	http://pbs.twimg.com/media/EdCFpSgX0AAvS0T.jpg	Chikwe_I, NTANewsNow
2020-07-16 06:08:20	A breakdown of cases by state can be found via #TakeResponsibility	tweet	135	TakeResponsibility	http://pbs.twimg.com/media/EdBr978XYAEOG8-.jpg
2020-07-16 06:08:16	643 new cases of #COVID19Nigeria; Lagos-230 Oyo-69 FCT-51 Edo-43 Osun-35 Rivers-30 Ebonyi-30 Kaduna-28 Ogun-27 Ondo-23 Plateau-20 Benue-17 Enugu-16 Imo-10 Delta-6 Kano-4 Nasarawa-2 Kebbi-1 Ekiti-1 34,259 confirmed 13,999 discharged 760 deaths	tweet	682	COVID19Nigeria	http://pbs.twimg.com/media/EdALDVxXkAUF47J.jpg
2020-07-15 22:37:18	📢 COMING UP!!! Tomorrow morning on @NTANewsNow, DG @Chikwe_I will be live to discuss the latest on Nigeria’s response to the #COVID19 pandemic. Time - 7:15am #TakeResponsibility	tweet	68	COVID19, TakeResponsibility	http://pbs.twimg.com/media/EdAEvI6XoAEcH9l.jpg	NTANewsNow, Chikwe_I
2020-07-15 21:47:51	“We have responded to the #COVID19 pandemic in a whole-of-society approach. Our primary goal is that states take ownership drive the response” ~ Dr Chinwe Ochu, NCDC Head of PPKM on @NTANewsNow Watch full interview 👇🏽 #TakeResponsibility	tweet	33	COVID19, TakeResponsibility	http://pbs.twimg.com/ext_tw_video_thumb/1283518425629970434/pu/img/EztWBsletN4pK15l.jpg	NTANewsNow
2020-07-15 21:24:33	#TodayInNCDC DG @Chikwe_I hosted a delegation from @NAPPSAPharm, led by @abikedabiri to donate medical supplies as support to Nigeria’s response to #COVID19 We’re grateful to public private entities as they strengthen the national response to the pandemic #TakeResponsibility	tweet	35	TodayInNCDC, COVID19, TakeResponsibility	http://pbs.twimg.com/media/Ec_0FAeWkAA5OgP.jpg	Chikwe_I, NAPPSAPharm, abikedabiri
2020-07-15 16:08:13	In line with the national strategy, we continue to scale up diagnostic capacity for #COVID19 in #Nigeria. 53 labs have now been activated for #COVID19 testing across 31 states in the country. These include; ✅Federal ✅State ✅Private ✅GeneXpert labs	tweet	104	COVID19, Nigeria, COVID19	http://pbs.twimg.com/media/Ec-rJpHWkAIG_GJ.jpg
2020-07-15 13:59:21	📢#COVID19 UPDATE!!! @NigEducation has published Guidelines for Schools and Learning Facilities Reopening after COVID-19 Pandemic Closures This outlines measures for enacting safe, efficient equitable plans for school re-opening operations Read:	tweet	97	COVID19	http://pbs.twimg.com/media/Ec-NhcpWAAAsBlW.jpg	NigEduation
2020-07-15 11:30:08	The #COVID19Nigeria situation report for 14th July, 2020 has been published. Our daily reports provide a summary of the epidemiological situation response activities in Nigeria. Today's report includes a breakdown of testing done by states. Download:	tweet	66	COVID19Nigeria	http://pbs.twimg.com/media/Ec9sCfuWAAAcC4k.jpg
2020-07-15 09:28:52	Wearing a face mask reduces the risk of spreading #COVID19 to those around you unknowingly. Do not put others at risk. #TakeResponsibility to protect them- wear a face mask, observe physical distancing and wash your hands frequently.	tweet	176	COVID19, TakeResponsibility	http://pbs.twimg.com/media/Ec9P5zCWoAEMFku.jpg
2020-07-14 22:44:57	A breakdown of cases by state can be found via #TakeResponsibility	tweet	244	TakeResponsibility	http://pbs.twimg.com/media/Ec684VYXkAIAA0K.jpg
2020-07-14 22:37:57	463 new cases of #COVID19Nigeria; Lagos-128 Kwara-92 Enugu-39 Delta-33 Edo-29 Plateau-28 Kaduna-23 Oyo-15 Ogun-14 Osun-14 FCT-12 Ondo-9 Rivers-9 Abia-8 Bayelsa-5 Ekiti-3 Borno-2 33,616 confirmed 13,792 discharged 754 deaths	tweet	1166	COVID19Nigeria	http://pbs.twimg.com/media/Ec67S8BX0AUJblO.jpg
2020-07-14 21:58:33	Yesterday at the annual Global Health Security Module of the National Institute of Security Studies, DG @Chikwe_I joined the discussion on strengthening national security the #COVID19 response We commend the efforts of NISS in putting Health security on the agenda for dialogue	tweet	34	COVID19	http://pbs.twimg.com/media/Ec6yKKiX0AMMK7D.jpg	Chikwe_I
2020-07-14 19:02:13	“The health workers are a blessing to Nigeria; they are the true warriors, the true heroes. They are putting their health on the line for us every day, sacrificing as well. Because when they are at risk, their families are at risk.” #MyCOVID19NaijaStory	retweet	44			nighealthwath
2020-07-14 15:05:07	#NCDCInTheNews "COVID-19 does not spread on its own; if people keep moving around, the virus will keep on moving with them" Read this article by @nigeriantribune on the need to restrict spread of #COVID19 across states here: #TakeResponsibility	tweet	86	NCDCInTheNews, COVID19, TakeResponsibility		nigeriantribune
2020-07-14 11:43:21	The #COVID19Nigeria situation report for 13th July, 2020 has been published. Our daily #COVID19 situation reports provide a summary of the epidemiological situation response activities in Nigeria. Download via: #TakeResponsibility	tweet	62	COVID19Nigeria, COVID19, TakeResponsibility	http://pbs.twimg.com/media/Ec4ld6BXYAAFlA9.jpg
2020-07-14 09:36:19	Did you wear a mask before leaving home today? Wearing face masks appropriately can help prevent the spread of #COVID19, so the more you wear your mask, the better Remember, face shields cannot protect you from #COVID19, they must always be worn with a mask #TakeResponsibility	tweet	168	COVID19, COVID19, TakeResponsibility	http://pbs.twimg.com/ext_tw_video_thumb/1282971354741067776/pu/img/8P5wC_oGtpRHZub0.jpg
2020-07-13 22:45:02	A breakdown of cases by state can be found via #TakeResponsibility	tweet	261	TakeResponsibility	http://pbs.twimg.com/media/Ec1zGZIXsAI_-5F.jpg
2020-07-13 22:39:07	595 new cases of #COVID19Nigeria; Lagos-156 Oyo-141 FCT-99 Edo-47 Kaduna-27 Ondo-22 Rivers-20 Osun-17 Imo-13 Plateau-10 Nasarawa-8 Anambra-8 Kano-5 Benue-5 Borno-5 Ogun-4 Taraba-3 Gombe-3 Kebbi-1 Cross Rivers-1 33,153 confirmed 13,671 discharged 744 deaths	tweet	1154	COVID19Nigeria	http://pbs.twimg.com/media/Ec1xx2WXoAE1-Vt.jpg
2020-07-13 17:20:46	“Evidence on airborne transmission of #COVID19 reinforces need for strict adherence to preventive measures, such as avoidance of mass gatherings use of face masks 😷 We will continue to adapt our guidelines as scientific evidence emerges” #TakeResponsibility ~ @Chikwe_I	tweet	34	COVID19, TakeResponsibility	http://pbs.twimg.com/media/Ec0pHAQXsAEFUsZ.jpg	Chikwe_I
2020-07-13 17:20:43	“Understanding the modes of transmission of a new virus is critical to defining response strategies. Increasing evidence suggests possibility of airborne transmission of #COVID19 cannot be ruled out just yet” ~ @chikwe, DG NCDC Livestream 👇🏽	tweet	51	COVID19	http://pbs.twimg.com/media/Ec0pFlWWsAEh3TL.jpg	hikwe
2020-07-13 17:12:18	“I am pleased to report that CrossRiver State is now aligned with the Federal Government on the #COVID19 response, has started testing as well as reporting on the national dash board” ~ HMH, @DrEOEhanire at #PTFCOVID19 Livestream👇🏽	tweet	29	COVID19, PTFCOVID19	http://pbs.twimg.com/media/Ec0nK9FXsAIqAXS.jpg	DrEOEhanire
2020-07-13 16:29:38	“@PTFCOVID19 recognises efforts by innovators research institutes working towards a cure for #COVID19. We should refrain from misleading the public until a cure is validated for use in Nigeria” ~ Boss Mustapha, PTF Chairman at ongoing press briefing. Livestream👇🏽	tweet	38	COVID19	http://pbs.twimg.com/media/Ec0daAzXsAY8kge.jpg	PTFCOVID19
2020-07-13 16:16:36	3 out of every 5 Nigerians who die from #COVID19 are more than 50 years old Take precautions to protect your older relatives by wearing a face mask in public, practicing hand/respiratory hygiene maintaining a physical distance of 2 metres from others #TakeResponsibility	tweet	153	COVID19, TakeResponsibility	http://pbs.twimg.com/media/Ec0abDuX0AMHU9S.jpg
2020-07-13 12:22:39	The #COVID19Nigeria situation report for 12th July, 2020 has been published. Our daily #COVID19 situation reports provide a summary of the epidemiological situation response activities in Nigeria. Download via: #TakeResponsibility	tweet	70	COVID19Nigeria, COVID19, TakeResponsibility	http://pbs.twimg.com/media/Eczk38zX0AALamn.jpg
2020-07-13 10:00:30	Do not use a face shield without a face mask. A face shield alone cannot prevent the spread of infectious diseases like #COVID19 Always wear a mask remember to practice frequent hand washing, respiratory hygiene physical distancing for adequate protection #TakeResponsibility	tweet	759	COVID19, TakeResponsibility	http://pbs.twimg.com/media/EczDtlwX0AAv6H_.jpg
2020-07-12 22:34:06	A breakdown of cases by state can be found via #TakeResponsibility	tweet	227	TakeResponsibility	http://pbs.twimg.com/media/EcwnI7BWkAAVJt0.jpg
2020-07-12 22:21:05	571 new cases of #COVID19Nigeria; Lagos-152 Ebonyi-108 Edo-53 Ondo-46 FCT-38 Oyo-20 Kwara-19 Plateau-17 Osun-14 Bayelsa-14 Ekiti-14 Katsina-14 Akwa Ibom-11 Kaduna-11 Rivers-11 Niger-10 Ogun-7 Kano-6 Cross River-4 Bauchi-2 32,558 confirmed 13,447 discharged 740 deaths	tweet	1222	COVID19Nigeria	http://pbs.twimg.com/media/EcwkDD8WkAAysVk.jpg
2020-07-12 16:55:04	At NCDC, NiCaDe activities have been adapted to support #COVID19 response via these sub-projects: ☑️Capacity development in IPC training of HCWs ☑️HepE/Rota-Surveillance ☑️Supporting implementation of AMR surveillance diagnostic stewardship Read more	tweet	37	COVID19	http://pbs.twimg.com/media/EcvZnm9XgAAzjLR.jpg
2020-07-12 13:46:46	The #COVID19Nigeria situation report for 11th July, 2020 has been published. Our daily #COVID19 situation reports provide a summary of the epidemiological situation response activities in Nigeria. Download via: #TakeResponsibility	tweet	71	COVID19Nigeria, COVID19, TakeResponsibility	http://pbs.twimg.com/media/Ecuuh_rWkAAYyf6.jpg
2020-07-12 10:56:36	When last did you wash your cloth face mask? Watch this video with your loved ones to learn about important things everyone should know about the safe use of face masks Remember, wear a face mask to protect yourself those around you from #COVID19 #TakeResponsibility	tweet	148	COVID19, TakeResponsibility	http://pbs.twimg.com/ext_tw_video_thumb/1282267134748495874/pu/img/pzxL-3YGXR_j7phF.jpg
2020-07-12 09:43:20	“The bad news is the #COVID19 cases are still rising, the good news is that a reduction depends on collective efforts adherence to recommended measures. We need more voices other than NCDC to send the right message to #Nigerians” ~ @Chikwe_I DG NCDC on @OfficialAITlive	tweet	18	COVID19, Nigerians	http://pbs.twimg.com/media/Ect20iPXoAAjS9I.jpg	Chikwe_I, OffiialAITlive
2020-07-12 09:12:01	📢 COMING UP!!! In few minutes, DG @Chikwe_I will be live on @OfficialAITlive to discuss the latest updates on Nigeria’s response to the #COVID19 pandemic. Livestream using the link below👇🏽	tweet	24	COVID19	http://pbs.twimg.com/media/Ectvp7oXYAsQYWd.jpg	Chikwe_I, OffiialAITlive
2020-07-12 08:15:25	📢 COMING UP!!! This morning on #COVID19Watch, DG @Chikwe_I will be live to discuss the latest on Nigeria’s response to the pandemic. Tune to @OfficialAITlive on DSTV Channel 253. Time - 10:10am #TakeResponsibility	tweet	24	COVID19Wath, TakeResponsibility	http://pbs.twimg.com/media/Ectisk0X0AAq9T4.jpg	Chikwe_I, OffiialAITlive
2020-07-11 22:59:10	A breakdown of cases by state can be found via #TakeResponsibility	tweet	241	TakeResponsibility	http://pbs.twimg.com/media/EcrjWcqX0AICDOg.jpg
2020-07-11 22:46:43	664 new cases of #COVID19Nigeria; Lagos-224 FCT-105 Edo-85 Ondo-64 Kaduna-32 Imo-27 Osun-19 Plateau-17 Oyo-17 Ogun-17 Rivers-14 Delta-11 Adamawa-10 Enugu-7 Nassarawa-6 Gombe-3 Abia-3 Ekiti-3 31,987 confirmed 13,103 discharged 724 deaths	tweet	1303	COVID19Nigeria	http://pbs.twimg.com/media/EcrgR6WWsAAJ48N.jpg
2020-07-11 17:12:33	“A big difference in the #COVID19 response as compared to the 2014 Ebola outbreak is increased collaboration of Regional Health Institutions, as demonstrated by the support from @OoasWaho We’re grateful for the materials received commit to use them well” ~ @Chikwe_I, DG NCDC	tweet	18	COVID19	http://pbs.twimg.com/media/EcqUC3iWoAIS8hx.jpg	OoasWaho, Chikwe_I
2020-07-11 17:12:29	Today, we joined the Honourable Minister - @Fmohnigeria, @DrEOEhanire to receive medical supplies donated by @OoasWaho, @ecowas_cedeao @GermanyDiplo as support to @NigeriaGov for the ongoing #COVID19 pandemic. Partnerships for #HealthSecurity. #TakeResponsibility	tweet	46	COVID19, HealthSeurity, TakeResponsibility	http://pbs.twimg.com/media/EcqUBgbXYAAokbW.jpg	Fmohnigeria, DrEOEhanire, OoasWaho, eowas_edeao, GermanyDiplo, NigeriaGov
2020-07-11 13:42:06	The #COVID19Nigeria situation report for 10th July, 2020 has been published. Our daily #COVID19 situation reports provide a summary of the epidemiological situation response activities in Nigeria. Download via: #TakeResponsibility	tweet	66	COVID19Nigeria, COVID19, TakeResponsibility	http://pbs.twimg.com/media/Ecpj4FbXYAECn_Q.jpg
2020-07-11 11:17:49	#NCDCInTheNews “The surveillance system, network of laboratories, emergency operations centres established at the national and state level, as well as strong financial and administrative capacity have enabled Nigeria’s COVID-19 response”	tweet	32	NCDCInTheNews
2020-07-11 11:05:41	Help prevent the spread of #COVID19 other infectious diseases in your community. It is very important to wash your hand frequently with soap under running water. Let's all #TakeResponsibiliy by ensuring hygienic practices to keep ourselves and loved ones safe healthy	tweet	63	COVID19, TakeResponsibiliy	http://pbs.twimg.com/media/EcpAFKzWoAEvYMz.jpg
2020-07-10 23:02:08	A breakdown of cases by state can be found via #TakeResponsibility	tweet	262	TakeResponsibility	http://pbs.twimg.com/media/EcmadM4XgAA5Ken.jpg
2020-07-10 22:43:29	575 new cases of #COVID19Nigeria; Lagos-224 Oyo-85 FCT-68 Rivers-49 Kaduna-39 Edo-31 Enugu-30 Delta-11 Niger-10 Katsina-9 Ebonyi-5 Gombe-3 Jigawa-3 Plateau-2 Nassarawa-2 Borno-2 Kano-1 Abia-1 31,323 confirmed 12,795 discharged 709 deaths	tweet	1338	COVID19Nigeria	http://pbs.twimg.com/media/EcmV0OFXsAAUmif.jpg
2020-07-10 18:45:16	For the past year the NiCaDe project has supported NCDC in infection prevention control capacity building among HCWs The Participatory Approach for Learning in Systems training aims to ensure optimal compliance to IPC practices across Nigeria Read more:	tweet	43		http://pbs.twimg.com/media/EclfYyCXYAAJaq9.jpg
2020-07-10 12:28:31	The #COVID19Nigeria situation report for 9th July, 2020 has been published. Our daily #COVID19 situation reports provide a summary of the epidemiological situation response activities in Nigeria. Download via: #TakeResponsibility	tweet	80	COVID19Nigeria, COVID19, TakeResponsibility	http://pbs.twimg.com/media/EckJcflWsAALt4r.jpg
2020-07-10 11:42:08	"Coronavirus is abroad, not here." We went inside a Covid-19 isolation ward in Lagos, Nigeria to see how frontline workers are fighting against the virus, despite living in an environment where many still doubt its existence in the country. 📹: @briticoyemo @josh_akinyemi	retweet	2032			BBCAfria
2020-07-10 10:20:12	#NCDCInTheNews This article published in today’s @vanguardngrnews outlines TEN THINGS you may not know about Nigeria's national public health institute - The Nigeria Centre for Disease Control. Read here: #TakeResponsibility	tweet	31	NCDCInTheNews, TakeResponsibility		vanguardngrnews
2020-07-09 22:58:46	A breakdown of cases by state can be found via #TakeResponsibility	tweet	227	TakeResponsibility	http://pbs.twimg.com/media/EchQE_EWsAEJQ8v.jpg
2020-07-09 22:30:56	499 new cases of #COVID19; Lagos-157 Edo-59 Ondo-56 Oyo-31 Akwa Ibom-22 Borno-21 Plateau-19 Kaduna-18 Katsina-18 Bayelsa-17 FCT-17 Delta-14 Kano-11 Rivers-10 Enugu-8 Ogun-6 Kwara-4 Imo-3 Nasarawa-2 Osun-2 Abia-1 Ekiti-1 Niger-1 Yobe-1 30748 confirmed 12546 discharged 689 deaths	tweet	1299	COVID19	http://pbs.twimg.com/media/EchJcuiWoAANU3V.jpg
2020-07-09 21:41:06	“We started from five testing laboratories in the beginning of the response to forty currently. We remain committed to working with every state to estimate the burden of #COVID19 across Nigeria. Collective responsibility is key” ~ @Chikwe_I on @ARISEtv	tweet	15	COVID19	http://pbs.twimg.com/media/Ecg-VUcX0AENyrc.jpg	Chikwe_I, ARISEtv
2020-07-09 20:45:01	Watch this @OfficialAITlive report to learn more about the realities of #COVID19 patients as they share their experiences on the road to recovery. #COVID19 is Real! Keep yourself loved ones safe by following guidelines precautions. Visit	tweet	53	COVID19, COVID19	http://pbs.twimg.com/ext_tw_video_thumb/1281327357530386434/pu/img/ODD6i6gGKCZO3GHg.jpg	OffiialAITlive
2020-07-09 19:41:55	📢 COMING UP!!! Tonight on #NewsNight, DG @Chikwe_I will be live to discuss updates on the national response to the #COVID19 pandemic. Tune to @ARISEtv on DSTV 416 to watch. Time - 10pm #TakeResponsibility	tweet	34	NewsNight, COVID19, TakeResponsibility	http://pbs.twimg.com/media/EcgjDjOX0AEuCRJ.jpg	Chikwe_I, ARISEtv
2020-07-09 19:03:12	“#COVID19 is different from malaria. Underlying medical conditions puts you at a higher risk of severe illness from #COVID19. Nigerians are advised to adhere to recommended measures such as physical distancing, hand hygiene use of face masks” ~ @beeodune on @HitFMCalabar	tweet	4	COVID19, COVID19	http://pbs.twimg.com/media/EcgaMrYXQAcVwRp.jpg	beeodune, HitFMCalabar
2020-07-09 18:13:13	📢 COMING UP!!! On today’s episode of #WinningCOVID, NCDC Epidemiologist @beeodune will be live to discuss the latest on Nigeria’s response to #COVID19. Tune to @HitFMCalabar on 95.9FM to listen. Time - 7:30pm #TakeResponsibility	tweet	22	WinningCOVID, COVID19, TakeResponsibility	http://pbs.twimg.com/media/EcgOwJcX0AAR3QP.jpg	beeodune, HitFMCalabar
2020-07-09 13:34:41	The #COVID19Nigeria situation report for 8th July, 2020 has been published. Our daily #COVID19 situation reports provide a summary of the epidemiological situation response activities in Nigeria. Download via: #TakeResponsibility	tweet	66	COVID19Nigeria, COVID19, TakeResponsibility	http://pbs.twimg.com/media/EcfO_qrWoAA97kP.jpg
2020-07-09 11:40:06	As domestic travel by air resumes, travelers are advised to adhere to recommended measures to reduce the risk of #COVID19 spread NCDC continues to work closely with the @NigerianCAA, @FAAN_Official and other relevant authorities to ensure safe air travels #TakeResponsibility	tweet	58	COVID19, TakeResponsibility	http://pbs.twimg.com/ext_tw_video_thumb/1281191221722054656/pu/img/_6e2m4tnai0CEpGA.jpg	NigerianCAA, FAAN_Offiial
2020-07-09 09:52:39	When you don’t practice preventive behaviours, you increase the risk of #COVID19 spread to your parents the elderly Protect your loved ones adhere to recommended measures; *Observe physical distancing🧍‍♀️ 🧍 *Wear a face mask😷 *Wash your hands frequently🧼	tweet	119	COVID19	http://pbs.twimg.com/media/Eceb-QDXYAU-j_o.jpg
2020-07-08 23:06:29	A breakdown of cases by state can be found via #TakeResponsibility	tweet	270	TakeResponsibility	http://pbs.twimg.com/media/EccIPH2XkAEpP-6.jpg
2020-07-08 22:53:07	460 new cases of #COVID19Nigeria; Lagos-150 Rivers-49 Oyo-43 Delta-38 FCT-26 Anambra-20 Kano-20 Plateau-18 Edo-14 Bayelsa-13 Enugu-13 Osun-12 Kwara-10 Borno-8 Ogun-7 Kaduna-6 Imo-4 Bauchi-3 Gombe-3 Niger-2 Adamawa-1 30,249 confirmed 12,373 discharged 684 deaths	tweet	1321	COVID19Nigeria	http://pbs.twimg.com/media/EccE9j4XgAI6wJB.jpg
2020-07-08 21:09:09	As part of efforts to reduce the risk of #COVID19 infection among health workers, NCDC in collaboration with @AfricaCDC continues to conduct lPC training across Nigeria The ongoing training in Katsina State is critical to reducing the risk of #COVID19 transmission nationwide	tweet	61	COVID19, COVID19	http://pbs.twimg.com/media/EcbtbBVWoAIQRpt.jpg	AfriaCDC
2020-07-08 20:04:42	Earlier today, we honored an invitation by @NasarawaGovt to visit the state laboratory complex His Excellency, Engr Abdullahi Sule shared efforts by the state to build laboratory personnel capacity NCDC remains committed to strengthening the #COVID19 response of all states	tweet	51	COVID19	http://pbs.twimg.com/media/Ecbep6SXsAMS8aW.jpg	NasarawaGovt
2020-07-08 13:55:34	In absence of a vaccine, compliance with infection prevention control (IPC) measures remains the most effective intervention to control the #COVID19 outbreak. Our Weekly Epidemiology Report #NCDCWER focuses on our recently launched course on IPC. Read	tweet	81	COVID19, NCDCWER	http://pbs.twimg.com/media/EcaKMOfWoAEF7Z2.jpg
2020-07-08 11:16:02	The #COVID19Nigeria situation report for 7th July, 2020 has been published. Our daily reports provide a summary of the epidemiological situation response activities in Nigeria. Today's report includes a breakdown of testing done by states. Download 👇🏽	tweet	73	COVID19Nigeria	http://pbs.twimg.com/media/EcZlrJqXQAEhSse.jpg
2020-07-08 09:47:27	📢 DID YOU KNOW? #COVID19Nigeria data shows that infected people over 64 years are 23 times more likely to die from #COVID19 than the younger people #TakeResponsibility to protect others ✅Observe physical distancing🚶🏽 🚶🏽 ✅Wear a face mask😷 ✅Wash your hands frequently 💦	tweet	90	COVID19Nigeria, COVID19, TakeResponsibility	http://pbs.twimg.com/media/EcZRBgeXQAAjhDX.jpg
2020-07-07 22:38:29	A breakdown of cases by state can be found via #TakeResponsibility	tweet	301	TakeResponsibility	http://pbs.twimg.com/media/EcW4N2lWoAEDepr.jpg
2020-07-07 22:33:41	503 new cases of COVID19Nigeria; Lagos-153 Ondo-76 Edo-54 FCT-41 Enugu-37 Rivers-30 Benue-24 Osun-20 Kaduna-15 Kwara-13 Abia-9 Borno-8 Plateau-6 Taraba-5 Ogun-3 Kano-3 Kebbi-2 Nasarawa-2 Bayelsa-1 Gombe-1 29,879 confirmed 12,108 discharged 669 deaths	tweet	1410		http://pbs.twimg.com/media/EcW3AMeXgAAElw1.jpg
2020-07-07 18:23:11	📢 COMING UP!!! At 8:15pm tonight, our Head of Risk Communications Division, @ywoga will be live on @tvcnewsng to discuss ‘#COVID19 Myths Facts’ Join the conversation live on DSTV Channel #418. #TakeResponsibility	tweet	33	COVID19, TakeResponsibility	http://pbs.twimg.com/media/EcV92rlXsAEcWq3.jpg	ywoga, tvnewsng
2020-07-07 14:12:20	We are grateful to @ANPABLOG for the donation of personal protective equipment as support for the #COVID19 national response. We commend the efforts of public and private entities as we jointly #TakeResponsibility in the face of this pandemic.	tweet	51	COVID19, TakeResponsibility	http://pbs.twimg.com/media/EcVEapcXsAIGv_k.jpg	ANPABLOG
2020-07-07 12:57:35	📢 2nd #PreventEpidemicsNaija Journalism Fellowship. @nighealthwatch is offering fellowships to 3 outstanding journalists with a passion for covering epidemic preparedness. Click the link for more information:	retweet	48	PreventEpidemisNaija		nighealthwath, nighealthwath
2020-07-07 11:22:16	Hello! We want to learn your perceptions about how prepared Nigeria was for infectious disease outbreaks; Nigeria’s #COVID19 response; and how Nigeria can prepare for infectious disease outbreaks in the future. Please take 2mins to help fill this survey:	retweet	40	COVID19		EpiAFRIC
2020-07-07 09:40:38	#COVID19 affects people differently based on age and underlying health status. The person you infect might not be so lucky. Do your part to protect others - wear a face mask in public spaces, maintain physical distancing, practice hand respiratory hygiene #TakeResponsibility	tweet	137	COVID19, TakeResponsibility	http://pbs.twimg.com/media/EcUGQBKWsAEMZ-h.jpg
2020-07-06 23:00:31	A breakdown of cases by state can be found via #TakeResponsibility	tweet	292	TakeResponsibility	http://pbs.twimg.com/media/EcRzvMQX0AYK6lr.jpg
2020-07-06 22:34:12	575 new cases of COVID19Nigeria; Lagos-123 FCT-100 Delta-58 Edo-52 Ogun-42 Katsina-24 Bayelsa-23 Rivers-22 Borno-19 Plateau-18 Ondo-18 Oyo-17 Kwara-15 Osun-13 Enugu-9 Nasarawa-7 Abia-6 Cross River-5 Kaduna-3 Ekiti-1 29,286 confirmed 11,828 discharged 654 deaths	tweet	1546		http://pbs.twimg.com/media/EcRtt_OXkAUY66t.jpg
2020-07-06 20:50:17	We commend the efforts of private sector organisations who have come together to support the response to the #COVID19 pandemic We are grateful to @cacovidng for their donation of laboratory reagents consumables to strengthen #COVID19 response in Nigeria #TakeResponsibility	tweet	63	COVID19, COVID19, TakeResponsibility	http://pbs.twimg.com/media/EcRV5m6WsAATBDc.jpg	aovidng
2020-07-06 19:02:25	How to protect yourself and loved ones from zoonotic diseases: ✅Always wash your hands thoroughly after being around animals ✅Prevent bites from moquitos, ticks and fleas ✅avoid consuming infected animal products ✅Practice proper environmental hygiene #WorldZoonosesDay	tweet	38	WorldZoonosesDay	http://pbs.twimg.com/media/EcQ9PqFXsAIgltz.jpg
2020-07-06 19:02:22	Who is at a higher risk of serious illness from zoonotic diseases? ☑Children under the age of 5 ☑Adults older than 65 years ☑People with weakened immune systems ☑Pregnant women #WorldZoonosesDay	tweet	38	WorldZoonosesDay	http://pbs.twimg.com/media/EcQ9PFTWAAEEEuX.jpg
2020-07-06 19:02:20	How do germs spread between animals and humans? ☑Direct/indirect contact ☑Vector bourne transmission ☑Food bourne transmission ☑Water bourne transmission #WorldZoonosesDay	tweet	15	WorldZoonosesDay	http://pbs.twimg.com/media/EcQ9OjQX0AEfsOU.jpg
2020-07-06 19:02:17	Examples of zoonotic diseases: LASSA FEVER transmitted by rats MONKEYPOX transmitted by mammals including monkeys, squirrels mice AVIAN INFLUENZA transmitted by birds RABIES transmitted by dogs #WorldZoonosesDay	tweet	166	WorldZoonosesDay	http://pbs.twimg.com/media/EcQ9NsAXQAAPy4G.jpg
2020-07-06 17:26:37	📢NCDC #COVID19 IPC Online Course Join this FREE course on infection prevention control in the context of #COVID19 with modules including: ⚠️Standard precautions 🧤Use of PPE 🗑Environmental cleaning Certificate awarded upon completion Register via	tweet	84	COVID19, COVID19	http://pbs.twimg.com/media/EcQnNlBX0AAkSY4.jpg
2020-07-06 16:08:32	“Since the onset of #COVID19Nigeria, we‘ve trained over 15,000 health workers on infection prevention control (IPC). We’ve developed an online course on IPC to reduce risk of #COVID19 transmission in health care settings” #TakeResponsibility ~@Chikwe_I at @PTFCOVID19	tweet	15	COVID19Nigeria, COVID19, TakeResponsibility	http://pbs.twimg.com/media/EcQVcaCXgAIARoM.jpg	Chikwe_I, PTFCOVID19
2020-07-06 16:08:28	At @PTFCOVID19 press briefing today, DG @Chikwe_I highlights recent developments in the public health response to #COVID19; * New online course on infection prevention control 👩‍⚕️ * New guideline for conducting elections safely in context of #COVID19 🗳 Livestream 👇🏽	tweet	38	COVID19, COVID19	http://pbs.twimg.com/media/EcQVbaaWsAAA99m.jpg	PTFCOVID19, Chikwe_I
2020-07-06 15:37:33	📢 #COVID19 UPDATE!!! NCDC has published 'Guidelines for Conducting Elections in Nigeria in the context of coronavirus. Includes measures to reduce the risk of #COVID19 spread during ☑ Pre-campaign ☑ Campaign ☑ Election Read:	tweet	52	COVID19, COVID19	http://pbs.twimg.com/media/EcQMbtKWAAAND0s.jpg
2020-07-06 14:50:18	A zoonosis is an infectious disease that is transmitted from animals to humans or from humans to animals This #WorldZoonosesDay, we are reminded of how human animal health are linked the importance of taking a One Health approach in infectious disease preparedness response	tweet	140	WorldZoonosesDay	http://pbs.twimg.com/media/EcQDihgXYAE8UsS.jpg
2020-07-06 13:01:30	The #COVID19Nigeria situation report for 5th July, 2020 has been published. Our daily #COVID19 situation reports provide a summary of the epidemiological situation response activities in Nigeria. Download via: #TakeResponsibility	tweet	77	COVID19Nigeria, COVID19, TakeResponsibility	http://pbs.twimg.com/media/EcPqouAXQAAMj2x.jpg
2020-07-06 11:48:57	“If you feel exposed to a case, or notice known symptoms of #COVID19, please call your state helpline immediately to get tested. We urge the public to refrain from prank calls to ensure those who need help get required attention” ~@ywoga on @rhythm947Abuja #TakeResponsibility	tweet	8	COVID19, TakeResponsibility	http://pbs.twimg.com/media/EcPZ9WLXYAIUNYe.jpg	ywoga, rhythm947Abuja
2020-07-06 09:34:34	#COVID19 symptoms take between 2-14 days to develop. Infected people with no symptoms (asymptomatic) or just mild symptoms can still infect others. #TakeResponsibility to protect others: ✅Observe physical distancing 🚶🏽 🚶🏽 ✅Wear a face mask😷 ✅Wash your hands frequently 💦	tweet	127	COVID19, TakeResponsibility	http://pbs.twimg.com/ext_tw_video_thumb/1280072325166247937/pu/img/DmvAnM_Au-mWhoTN.jpg
2020-07-06 09:29:01	📢 COMING UP!!! This morning on #COVID19Updates, our Head of Risk Communications Division, @ywoga will be live to discuss the latest on Nigeria’s response to the pandemic. Tune to @rhythm947Abuja on 94.7FM at 10:30am to listen. #TakeResponsibility	tweet	24	COVID19Updates, TakeResponsibility	http://pbs.twimg.com/media/EcO5_noWAAAEg6f.jpg	ywoga, rhythm947Abuja
2020-07-05 22:48:46	A breakdown of cases by state can be found via #TakeResponsibility	tweet	288	TakeResponsibility	http://pbs.twimg.com/media/EcMndJXXgAEoWvb.jpg
2020-07-05 22:36:43	544 new cases of #COVID19Nigeria; Lagos-199 Ebonyi-65 Oyo-47 Ondo-46 Ogun-31 Edo-30 FCT-28 Katsina-25 Plateau-15 Bayelsa-11 Kaduna-10 Adamawa-10 Akwa Ibom-8 Gombe-7 Kano-4 Taraba-3 Rivers-2 Abia-2 Ekiti-1 28,711 confirmed 11,665 discharged 645 deaths	tweet	1362	COVID19Nigeria	http://pbs.twimg.com/media/EcMkrbjWAAIBr9i.jpg
2020-07-05 21:41:54	#COVID19: “Abin da ya cenzu a rayuwa na suboda ina so zaman lafiya shi ne ina nisantar da jama'a. Kuma na rage yawo ba na fita in ba dole ba.”-Ali Nuhu #BadaTakaGudunmawa #TakeResponsibility	retweet	37	COVID19		FMICNigeria
2020-07-05 17:18:58	In this exclusive interview with @nighealthwatch, the HMH @DrEOEhanire speaks about Nigeria's #COVID19 outbreak response "We want it to be known that we used the opportunity to rebuild and remodel the health sector" -@DrEOEhanire Watch via	tweet	30	COVID19		nighealthwath, DrEOEhanire, DrEOEhanire
2020-07-05 13:01:40	The #COVID19Nigeria situation report for 4th July, 2020 has been published. Our daily #COVID19 situation reports provide a summary of the epidemiological situation response activities in Nigeria. Download via: #TakeResponsibility	tweet	70	COVID19Nigeria, COVID19, TakeResponsibility	http://pbs.twimg.com/media/EcKhEVSWsAENekQ.jpg
2020-07-05 09:39:49	When you do not practice preventive behaviours, you increase the risk of spreading #COVID19 to your parents and the elderly Do not put their lives in danger. #TakeResponsiblity to protect them- observe physical distancing, wear a face mask, and wash your hands frequently.	tweet	266	COVID19, TakeResponsiblity	http://pbs.twimg.com/media/EcJy42YX0AAtSwk.jpg
2020-07-04 22:50:39	A breakdown of cases by state can be found via #TakeResponsibility	tweet	277	TakeResponsibility	http://pbs.twimg.com/media/EcHeTIkXYAE_5rk.jpg
2020-07-04 22:35:34	603 new cases of #COVID19Nigeria; Lagos-135 Edo-87 FCT-73 Rivers-67 Delta-62 Ogun-47 Kaduna-20 Plateau-19 Osun-17 Ondo-16 Enugu-15 Oyo-15 Borno-13 Niger-6 Nasarawa-4 Kebbi-3 Kano-2 Sokoto-1 Abia-1 28,167 confirmed 11,462 discharged 634 deaths	tweet	1438	COVID19Nigeria	http://pbs.twimg.com/media/EcHa2q7X0AIQ0sH.jpg
2020-07-04 17:55:57	📢COVID-19 UPDATE! #Nigeria has launched an online course on infection prevention control for health workers to reduce risk of infection transmission in health care setting👨‍⚕️ Click to register👇🏽 Read more #TakeResponsibility	tweet	112	Nigeria, TakeResponsibility	http://pbs.twimg.com/media/EcGa2csWAAMsnOq.jpg
2020-07-04 15:13:04	“This is a moment for social justice across the world as well as health security in Nigeria “We can’t only focus on the patient in front of us but also the population I want to support you in any way I possibly can” - DG @Chikwe_I at his address to CMDs across Nigeria	tweet	38		http://pbs.twimg.com/ext_tw_video_thumb/1279432802715516938/pu/img/nWGJxMsoblu0m2S6.jpg	Chikwe_I
2020-07-04 12:16:34	The #COVID19Nigeria situation report for 3rd July, 2020 has been published. Our daily #COVID19 situation reports provide a summary of the epidemiological situation response activities in Nigeria. Download via: #TakeResponsibility	tweet	75	COVID19Nigeria, COVID19, TakeResponsibility	http://pbs.twimg.com/media/EcFNKh1XYAAFOqC.jpg
2020-07-04 09:11:59	The government's advice on #COVID19 prevention is to be taken seriously to avoid infecting other people unknowingly #TakeResponsibility- wear a face mask in public spaces, maintain physical distancing and practice hand respiratory hygiene to protect yourself and loved ones	tweet	92	COVID19, TakeResponsibility	http://pbs.twimg.com/media/EcEi7IaWsAAwbQ5.jpg
2020-07-03 23:18:33	A breakdown of cases by state can be found via #TakeResponsibility	tweet	257	TakeResponsibility	http://pbs.twimg.com/media/EcCbGC-WsAUGgzJ.jpg
2020-07-03 22:52:17	454 new cases of #COVID19Nigeria; Lagos-87 Edo-63 FCT-60 Ondo-41 Benue-32 Abia-31 Ogun-29 Oyo-19 Kaduna-17 Delta-16 Enugu-15 Borno-14 Plateau-9 Nasarawa-8 Kano-5 Bauchi-4 Gombe-2 Katsina-1 Kogi-1 27,564 confirmed 11,069 discharged 628 deaths	tweet	1397	COVID19Nigeria	http://pbs.twimg.com/media/EcCVFfZX0AMhspH.jpg
2020-07-03 20:06:19	📢 COMING UP!! In few minutes, our Head of Infection Prevention Control, @tokwor7 will be live on #NewsNight to discuss the latest on Nigeria’s response to #COVID19. Tune to @ARISEtv on DSTV 416 to watch. Livestream #TakeResponsibility	tweet	32	NewsNight, COVID19, TakeResponsibility	http://pbs.twimg.com/media/EcBvGcaWoAEfulw.jpg	tokwor7, ARISEtv
2020-07-03 15:58:50	This week, the #NCDCTeam is conducting a hands-on training on infection prevention control for healthcare workers from primary secondary tertiary health facilities in Kwara We are committed to strengthening IPC practices and ensuring the safety of our #COVID19 responders	tweet	73	NCDCTeam, COVID19	http://pbs.twimg.com/media/EcA17TFXQAIbysi.jpg
2020-07-03 15:47:46	Welcome to our #NHWEngage today. We are glad to have Dr Yahaya Disu, the Head of Risk Communications at @NCDCgov as he shares insights on communicating #COVID19 in Nigeria #COVID19NaijaResponse	retweet	37	NHWEngage		nighealthwath, NCDCgov
2020-07-03 14:37:00	The #COVID19Nigeria situation report for 2nd July, 2020 has been published. Our daily #COVID19 situation reports provide a summary of the epidemiological situation response activities in Nigeria. Download via: #TakeResponsibility	tweet	77	COVID19Nigeria, COVID19, TakeResponsibility	http://pbs.twimg.com/media/EcAjsAbXgAA7YXd.jpg
2020-07-03 13:40:03	Health workers are critical to the #COVID19 response. We recognise the work done in often difficult circumstances, with concurrent outbreaks happening in some African countries We‘re committed to working with @AfricaCDC, to empower health workers prioritise their safety	tweet	14	COVID19	http://pbs.twimg.com/media/EcAVxVVWsAAUAKD.jpg	AfriaCDC
2020-07-03 13:24:05	With support from @WHO @OoasWaho, the @AfricaCDC IPC Working Group has trained over 3000 healthcare workers in 4 months, on public health safety measures We’ve developed guidance on proper use of face masks, PPE environmental decontamination	tweet	19		http://pbs.twimg.com/media/EcASrPbWoAEtaJd.jpg	WHO, OoasWaho, AfriaCDC
2020-07-03 13:21:41	We’re honoured to serve as co-lead of @AfricaCDC’s #COVID19 Infection Prevention Control Working Group Our responsibility is to work with @AfricaCDC to train frontline health workers across Africa provide guidance based on evidence to protect them from #COVID19 infection	tweet	69	COVID19, COVID19	http://pbs.twimg.com/media/EcASNL4XQAApgNY.jpg	AfriaCDC, AfriaCDC
2020-07-03 11:37:45	At least, 1 out of every 10 persons over 50 years old who had #COVID19 died from it in Nigeria. Please #TakeResponsibility today to protect yourself, your loved ones and the elderly around you and in our society. COVID 19 is real.	tweet	492	COVID19, TakeResponsibility	http://pbs.twimg.com/media/Eb_6ZAJXYAA6mRu.jpg
2020-07-03 09:01:47	📢COMING UP Join head of risk communications, @ywoga for a @nighealthwatch tweet chat themed: Communicating #COVID19 in #Nigeria 🕑2:00 pm #NHWEngage #COVID19NaijaResponse	tweet	31	COVID19, Nigeria, NHWEngage, COVID19NaijaResponse		ywoga, nighealthwath
2020-07-03 08:10:18	In my comments,I emphasised a fact from our data- most cases are in people aged 20-40,while most deaths are in those 50 We do not blame any age-group as #COVID19 affects our lives in different ways We must work together to protect each other,especially our elderly vulnerable	retweet	430			Chikwe_I
2020-07-02 23:17:34	A breakdown of cases by state can be found via #TakeResponsibility	tweet	289	TakeResponsibility	http://pbs.twimg.com/media/Eb9RR-KVAAAXn13.jpg
2020-07-02 22:52:18	626 new cases of #COVID19Nigeria; Lagos-193 FCT-85 Oyo-41 Edo-38 Kwara-34 Abia-31 Ogun-29 Ondo-28 Rivers-26 Osun-21 Akwa Ibom-18 Delta-18 Enugu-15 Kaduna-13 Plateau-11 Borno-8 Bauchi-7 Adamawa-5 Gombe-4 Sokoto-1 27,110 confirmed 10,801 discharged 616 deaths	tweet	1596	COVID19Nigeria	http://pbs.twimg.com/media/Eb9LgH_XsAAIqcU.jpg
2020-07-02 19:42:27	“We need new thinking around #HealthSecurity which includes equitable access to resources needed for the #COVID19 response” DG, @Chikwe_I for @GlblCtzn’s Campaign: Unite for Our Future Watch full video #TakeResponsibility	tweet	58	HealthSeurity, COVID19, TakeResponsibility		Chikwe_I, GlblCtzn
2020-07-02 17:19:21	“Statistics show the major drivers of #COVID19 spread are the younger populations, however people with underlying medical conditions the elderly are most vulnerable. We must #TakeResponsibility to keep them safe” ~@Chikwe_I, DG NCDC Livestream ongoing @PTFCOVID19 briefing 👇🏽	tweet	104	COVID19, TakeResponsibility	http://pbs.twimg.com/media/Eb7_THXUwAAUSTS.jpg	Chikwe_I, PTFCOVID19
2020-07-02 15:34:42	The #CMD @NatHospital_ABJ Dr. Momoh spoke on Denial of service/ patient rejection. He advised members of the public to call the Duty Manager for emergency cases on 0806 255 6177. He further advised that patients should report to hospitals before it's too late.	retweet	101	CMD		Fmohnigeria, NatHospital_ABJ
2020-07-02 11:48:50	No be only yourself you dey protect wen you wear face mask, wash hand give space for anoda person for public o Watch this video encouraging us to #TakeResponsibility to protect the vulnerable who are at a higher risk of death from #COVID19 Share spread the word	tweet	291	TakeResponsibility, COVID19	http://pbs.twimg.com/ext_tw_video_thumb/1278655421893488640/pu/img/mUdMZpYCaqqCLWCi.jpg
2020-07-02 10:27:18	@RazaqObe @Chikwe_I @ogundamisi Please see our case management guideline for details on discharge criteria	tweet	1		http://pbs.twimg.com/media/Eb6g_AAWoAE7r6y.jpg	RazaqObe, Chikwe_I, ogundamisi
2020-07-02 09:15:10	The actions you take today to prevent the spread of #COVID19 in your society protects the vulnerable and elderly people around you #TakeResponsibility- wear a face mask, wash hands regularly and maintain physical distancing	tweet	96	COVID19, TakeResponsibility	http://pbs.twimg.com/media/Eb6QArbWsAABdA9.jpg
2020-07-01 23:18:38	A breakdown of cases by state can be found via #TakeResponsibility	tweet	288	TakeResponsibility	http://pbs.twimg.com/media/Eb4Huu2XYAEyDoh.jpg
2020-07-01 22:54:03	790 new cases of #COVID19Nigeria; Delta-166 Lagos-120 Enugu-66 FCT-65 Edo-60 Ogun-43 Kano-41 Kaduna-39 Ondo-33 Rivers-32 Bayelsa-29 Katsina-21 Imo-20 Kwara-18 Oyo-11 Abia-10 Benue-6 Gombe-4 Yobe-2 Bauchi-2 Kebbi-2 26,484 confirmed 10,152 discharged 603 deaths	tweet	1929	COVID19Nigeria	http://pbs.twimg.com/media/Eb4BnWPWAAIgARs.jpg
2020-07-01 16:48:38	The Virology Laboratory at Federal Medical Centre, Owo, Ondo State has been included in the National #COVID19 Molecular Laboratory Network This brings the total number of laboratories in the national network to 40 In progress: Gombe #TakeResponsibility	tweet	141	COVID19, TakeResponsibility	http://pbs.twimg.com/media/Eb2up7EWAAA7Im6.jpg
2020-07-01 16:15:56	The latest Weekly Epidemiological Report (week 24) #NCDCWER has been published on our website This week's editorial features an important advisory to the public as the Federal Government lifts the ban on interstate travel Read via: #TakeResponsibility	tweet	40	NCDCWER, TakeResponsibility	http://pbs.twimg.com/media/Eb2nLMrXkAAOFKW.jpg
2020-07-01 13:54:02	People over 50 years and those with preexisting medical conditions like diabetes are at a higher risk of complications due to #COVID19 #COVID19 Advisory for Vulnerable Groups provides useful guidance if you or a loved one falls into this group Download	tweet	89	COVID19, COVID19	http://pbs.twimg.com/media/Eb2GtcGX0AErMwV.jpg
2020-07-01 12:02:19	The #COVID19Nigeria situation report for 30th June, 2020 has been published. Our daily reports provide a summary of the epidemiological situation response activities in Nigeria Today's report includes a breakdown of tests by state Download via:	tweet	71	COVID19Nigeria	http://pbs.twimg.com/media/Eb1sym_XQAA-Iml.jpg
2020-07-01 10:05:39	📢Introducing IVR Self-Assemesment Tool Would you like to complete a #COVID19 self-assessment? Dial 01-700-6232 for an automated call-back if you suspect that you or a loved one may have been exposed to #COVID19 #TakeResponsibility	tweet	83	COVID19, COVID19, TakeResponsibility	http://pbs.twimg.com/media/Eb1ScIUWAAAWlYt.jpg
2020-06-30 23:16:11	A breakdown of cases by state can be found via #TakeResponsibility	tweet	271	TakeResponsibility	http://pbs.twimg.com/media/Eby9yQbWsAA0Arc.jpg
2020-06-30 22:50:20	561 new cases of #COVID19Nigeria; Lagos-200 Edo-119 Kaduna-52 FCT-52 Niger-32 Ogun-19 Ondo-16 Imo-14 Plateau-11 Abia-8 Oyo-8 Bayelsa-7 Katsina-6 Kano-5 Bauchi-3 Osun-3 Kebbi-3 Borno-2 Jigawa-1 25,694 confirmed 9,746 discharged 590 deaths	tweet	1594	COVID19Nigeria	http://pbs.twimg.com/media/Eby33yvXkAALGiS.jpg
2020-06-30 19:32:19	DID YOU KNOW? NCDC does not own quarantine or treatment centres. This is the responsibility of the State Government or relevant teaching hospital NCDC provides: guidance on set-up of standard isolation centres, national case management guidelines training to health workers	tweet	192		http://pbs.twimg.com/media/EbyKjAYWkAAZZwX.jpg
2020-06-30 16:19:35	“At the onset of #COVID19Nigeria, people expected to see critically ill patients in isolation centres, as seen in some other countries. However very few of our cases fall into this category The virus🦠 is real, we advice the public to #TakeResponsibility stay safe” ~ @ywoga	tweet	26	COVID19Nigeria, TakeResponsibility	http://pbs.twimg.com/media/EbxeaQ1XYAAgBFL.jpg	ywoga
2020-06-30 15:04:22	📢 COMING UP!!! In few minutes, our Head of Risk Communications Division, @ywoga will be live on #IssuesoftheMoments to discuss the latest on Nigeria’s response to #COVID19. Tune to @radionigeriahq on #92.9FM to listen 📻 #TakeResponsibility	tweet	29	IssuesoftheMoments, COVID19, TakeResponsibility	http://pbs.twimg.com/media/EbxNOKaUMAAn5wm.jpg	ywoga, radionigeriahq
2020-06-30 13:40:22	Today is Social Media Day!📱👩🏾‍🤝‍👨🏿💻 A reminder to use #socialmedia responsibly! Learn to identify harmful health misinformation to keep yourself others safe. ✅Check the the source ✅Read more ✅Listen to the conversation Still not convinced?🤔 ❌DO NOT SHARE #SMDay	retweet	92	soialmedia		WHOAFRO
2020-06-30 12:45:23	📢 COMING UP! Amidst increasing misinformation around #COVID19 know the FACTS! Join our Epidemiologist @beeodune live this afternoon on #Middaydialogue to discuss the latest on Nigeria’s response to the pandemic Tune to @magicFMAba at 2:45pm to listen 📻 #TakeResponsibility	tweet	28	COVID19, Middaydialogue, TakeResponsibility	http://pbs.twimg.com/media/EbwtabeXQAI-mbf.jpg	beeodune, magiFMAba
2020-06-30 12:34:47	The #COVID19Nigeria situation report for 29th June, 2020 has been published. Our daily #COVID19 situation reports provide a summary of the epidemiological situation response activities in Nigeria. Download via: #TakeResponsibility	tweet	70	COVID19Nigeria, COVID19, TakeResponsibility	http://pbs.twimg.com/media/Ebwq-KrXkAA-45y.jpg
2020-06-30 09:40:32	3 out of every 5 Nigerians who die from #COVID19 are more than 50 years old Take precautions to protect your older relatives by wearing a face mask in public, practicing hand/respiratory hygiene maintaining a physical distance of 2 metres from others #TakeResponsibility	tweet	331	COVID19, TakeResponsibility	http://pbs.twimg.com/media/EbwDGeLXsAEuLEB.jpg
2020-06-30 08:44:03	We commend the hard work of states including @KNSMOH @KadunaMOH that have set up sample collection centres for #COVID19 in high-risk LGAs rural communities This is in line with the national strategy to expand testing across Nigeria #TakeResponsibility	tweet	50	COVID19, TakeResponsibility	http://pbs.twimg.com/media/Ebv2GvuWAAA4Ajq.jpg	KNSMOH, KadunaMOH
2020-06-29 23:09:20	A breakdown of cases by state can be found via #TakeResponsibility	tweet	250	TakeResponsibility	http://pbs.twimg.com/media/EbtynpXXkAInODS.jpg
2020-06-29 22:23:35	566 new cases of #COVID19Nigeria; Lagos-166 Oyo-66 Delta-53 Ebonyi-43 Plateau-34 Ondo-32 FCT-26 Ogun-25 Edo-24 Imo-15 Bayelsa-13 Benue-12 Gombe-11 Kano-11 Kaduna-11 Osun-8 Nasarawa-7 Borno-5 Katsina-2 Anambra-2 25,133 confirmed 9,402 discharged 573 deaths	tweet	1619	COVID19Nigeria	http://pbs.twimg.com/media/EbtoKZkXgAM6BGO.jpg
2020-06-29 16:09:54	“His Excellency, President @MBuhari has approved an extension of the second phase of the eased lockdown. We request Nigerians to #TakeResponsibility in adhering to recommended measures” ~ @DrSaniAliyu, @PTFCOVID19 National Coordinator. Livestream ongoing press briefing👇🏽	tweet	213	TakeResponsibility	http://pbs.twimg.com/media/EbsSn--XQAEdbzI.jpg	MBuhari, DrSaniAliyu, PTFCOVID19
2020-06-29 15:51:04	“With the absence of a vaccine💉, non-pharmaceutical interventions such as use of face masks😷, physical distancing hand hygiene 🧼 remain the most effective strategy to limit #COVID19 spread” ~Boss Mustapha, @PTFCOVID19 Chairman. 📺 Livestream ongoing press briefing here👇🏽	tweet	71	COVID19	http://pbs.twimg.com/media/EbsOUYoWsAEiqpN.jpg	PTFCOVID19
2020-06-29 15:33:18	The #COVID19Nigeria situation report for 28th June, 2020 has been published. Our daily #COVID19 situation reports provide a summary of the epidemiological situation response activities in Nigeria. Download via: #TakeResponsibility	tweet	83	COVID19Nigeria, COVID19, TakeResponsibility	http://pbs.twimg.com/media/EbsKKhkWoAEcBD1.jpg
2020-06-29 13:03:33	As the #COVID19 pandemic continues, with Kano being one of the highest burden states in Nigeria, the facility like many others in Kano has devised strategies to adapt to continue providing services to women and children. #SupportImmunisation	retweet	38	COVID19		nighealthwath
2020-06-29 12:38:11	“People with underlying medical conditions otherwise known as comorbidities the elderly are more vulnerable to #COVID19. Our strategy is to support states with contact-tracing, testing, isolation management of cases” ~ Hannatu Bello on @Afrs1077Fm #TakeResponsibility	tweet	3	COVID19, TakeResponsibility	http://pbs.twimg.com/media/EbriLHnXYAAm7GV.jpg	Afrs1077Fm
2020-06-29 12:38:08	“With the ongoing community transmission of #COVID19, it is critical we #TakeResponsibility by adhering to recommended measures; ✅Frequent handwashing ✅Physical distancing ✅Use of face masks” ~ Hannatu Bello on @Afrs1077Fm Visit	tweet	5	COVID19, TakeResponsibility	http://pbs.twimg.com/media/EbriKI_WkAIbIW3.jpg	Afrs1077Fm
2020-06-29 10:49:36	📢 COMING UP!!! This afternoon on #Mothercare, our Risk Communications Officer, Hannatu Bello will be live to discuss the latest on #COVID19 📊 Join for measures to keep yourself and loved ones safe from infection📝 👨‍⚕️ @Afrs1077Fm on #107.7FM by 1:00pm #TakeResponsibility	tweet	27	Motherare, COVID19, TakeResponsibility	http://pbs.twimg.com/media/EbrJUWUWkAE_o46.jpg	Afrs1077Fm
2020-06-29 10:10:46	“What should be done if a colleague in the office gets #COVID19? Businesses are greatly affected by the pandemic should have contingency plans to reduce risk of infection in their workplace” ~ @ywoga on @rhythm947abuja COVID19 guide for businesses 👇🏽	tweet	14	COVID19	http://pbs.twimg.com/media/EbrAb3MX0AA2afI.jpg	ywoga, rhythm947Abuja
2020-06-29 10:10:44	“The world 🌎 as a global village is affected by the #COVID19 pandemic #Nigeria is not spared. We’ve entered the community transmission phase, over 70% of infected people can’t trace their source of infection. We urge the public to #TakeResponsibility stay safe” ~ @ywoga	tweet	13	COVID19, Nigeria, TakeResponsibility	http://pbs.twimg.com/media/EbrAbFdWAAAq7Gm.jpg	ywoga
2020-06-29 08:46:46	📢 COMING UP!!! This morning on #COVID19Updates, our Head of Risk Communications Division, @ywoga will be live to discuss the latest on Nigeria’s response to the pandemic. Tune to @rhythm947abuja on #94.7FM to join the conversation. Time - 10:30am #TakeResponsibility	tweet	29	COVID19Updates, TakeResponsibility	http://pbs.twimg.com/media/EbqtNYRXQAAUYuo.jpg	ywoga, rhythm947Abuja
2020-06-29 07:35:39	📢 COMING UP!!! On #MorningCrossfire today, our Risk Communications Officer, Hannatu Bello will join @sparklingoracle to discuss the latest on #COVID19. Tune to @NigeriaInfoPH on #92.3FM to join the conversation. Time - 9:00am #TakeResponsibility	tweet	27	MorningCrossfire, COVID19, TakeResponsibility	http://pbs.twimg.com/media/Ebqc66dXsAAPOQN.jpg	sparklingorale, NigeriaInfoPH
2020-06-28 22:46:26	A breakdown of cases by state can be found via #TakeResponsibility	tweet	314	TakeResponsibility	http://pbs.twimg.com/media/Ebojyr_WsAclCoZ.jpg
2020-06-28 22:44:54	@IGBOEKUNIGO @ObinnaUmeh1 @Chikwe_I	tweet	0			IGBOEKUNIGO, ObinnaUmeh1, Chikwe_I
2020-06-28 22:28:36	490 new cases of #COVID19Nigeria; Lagos-118 Delta-84 Ebonyi-68 FCT-56 Plateau-39 Edo-29 Katsina-21 Imo-13 Ondo-12 Adamawa-11 Osun-8 Ogun-8 Rivers-6 Kano-5 Enugu-3 Bauchi-3 Akwa Ibom-3 Kogi-1 Oyo-1 Bayelsa-1 24,567 confirmed 9,007 discharged 565 deaths	tweet	1588	COVID19Nigeria	http://pbs.twimg.com/media/EbofttyXgAEslbC.jpg
2020-06-28 18:37:56	NCDC recognises the many different faces across the country working hard to keep us safe in the #COVID19 response Thank you for your will to #KeepPushing #TakeResponsibility	tweet	119	COVID19, KeepPushing, TakeResponsibility	http://pbs.twimg.com/ext_tw_video_thumb/1277309940995182592/pu/img/QKtGCtj2mTuJDFd2.jpg
2020-06-28 15:08:07	The #COVID19Nigeria situation report for 27th June, 2020 has been published. Our daily #COVID19 situation reports provide a summary of the epidemiological situation response activities in Nigeria. Download via: #TakeResponsibility	tweet	91	COVID19Nigeria, COVID19, TakeResponsibility	http://pbs.twimg.com/media/Ebm64KcWAAE1i18.jpg
2020-06-28 12:00:56	How many times have you washed your hands today? Hand washing with soap under running water is one of the most effective ways to prevent the spread of infectious diseases like #COVID19 #TakeResponsibility	tweet	104	COVID19, TakeResponsibility	http://pbs.twimg.com/media/EbmQDPDX0AAZdR8.jpg
2020-06-28 09:46:09	#PTFCOVID19 has updated the guideline for places of worship. Let's all adhere to these guideline to prevent further spread of #COVID19. The elderly those with underlying health conditions should worship at home, in order not to expose themselves to #COVID19.	retweet	357	PTFCOVID19		Fmohnigeria
2020-06-28 09:41:20	@ObinnaUmeh1 @Chikwe_I Hello. This is published weekly, on Wednesdays, in the #COVID19 national situation report. Please visit-	tweet	1	COVID19		ObinnaUmeh1, Chikwe_I
2020-06-27 22:59:07	A breakdown of cases by state can be found via #TakeResponsibility	tweet	341	TakeResponsibility	http://pbs.twimg.com/media/EbjdHXhXsAEf-cr.jpg
2020-06-27 22:42:47	779 new cases of #COVID19Nigeria; Lagos-285 Rivers-68 FCT-60 Edo-60 Enugu-56 Delta-47 Ebonyi-42 Oyo-41 Kaduna-19 Ogun-18 Ondo-16 Imo-12 Sokoto-11 Borno-9 Nasarawa-8 Abia-5 Gombe-5 Kebbi-5 Kano-4 Yobe-3 Ekiti-3 Osun-2 24,077 confirmed 8,625 discharged 558 deaths	tweet	2051	COVID19Nigeria	http://pbs.twimg.com/media/EbjZYM7X0AAGgwC.jpg
2020-06-27 17:50:33	📢COVID-19 UPDATE NCDC has published an advisory on correct use of face shields with face masks by the general public Please adhere to the correct use of face shields masks, to reduce the risk of transmission of #COVID19 Read 📃 #TakeResponsibility	tweet	217	COVID19, TakeResponsibility	http://pbs.twimg.com/media/EbiWdjZXQAA5Aar.jpg
2020-06-27 15:58:15	Yesterday, DG @Chikwe_I convened a meeting with state epidemiologists from all 36+1 states to discuss progress and challenges in implementing #COVID19 response activities We continue to work closely with states to strengthen response at this critical time #TakeResponsibility	tweet	41	COVID19, TakeResponsibility	http://pbs.twimg.com/media/Ebh8v2mWsAATZfR.jpg	Chikwe_I
2020-06-27 14:40:25	The #COVID19Nigeria situation report for 26th June, 2020 has been published. Our daily #COVID19 situation reports provide a summary of the epidemiological situation response activities in Nigeria. Download via: #TakeResponsibility	tweet	105	COVID19Nigeria, COVID19, TakeResponsibility	http://pbs.twimg.com/media/Ebhq84_WkAEZVyz.jpg
2020-06-27 08:17:09	“Our testing strategy for #COVID19 is through real-time polymerase chain reaction (RT-PCR). As the National Public Health Institute, we remain committed to supporting every state in #Nigeria in response to the ongoing #COVID19 outbreak” ~ Dr Chinwe Ochu on @HitFMCalabar	tweet	11	COVID19, Nigeria, COVID19	http://pbs.twimg.com/media/EbgTP9GWoAE_MIH.jpg	HitFMCalabar
2020-06-27 07:40:45	📣 COMING UP!!! In few minutes, our Head of Prevention Programmes Knowledge Management Department, Dr Chinwe Ochu will be live on #Publicview to discuss the latest on Nigeria’s response to #COVID19. Tune to 95.9FM on @HitFMCalabar to listen. #TakeResponsibility	tweet	26	Publiview, COVID19, TakeResponsibility	http://pbs.twimg.com/media/EbgK57bXkAACmni.jpg	HitFMCalabar
2020-06-26 22:58:27	A breakdown of cases by state can be found via #TakeResponsibility	tweet	337	TakeResponsibility	http://pbs.twimg.com/media/EbeTW5VXsAAi6Mo.jpg
2020-06-26 22:50:14	684 new cases of #COVID19Nigeria; Lagos-259 Oyo-76 Katsina-69 Delta-66 Rivers-46 Ogun-23 Edo-22 Osun-22 Ebonyi-21 FCT-20 Kaduna-16 Ondo-10 Imo-9 Abia-9 Gombe-5 Plateau-4 Bauchi-4 Ekiti-2 Anambra-1 23,298 confirmed 8,253 discharged 554 deaths	tweet	1725	COVID19Nigeria	http://pbs.twimg.com/media/EbeRfCDXgAIko4t.jpg
2020-06-26 22:27:49	On today’s #PreventEpidemicsNaija webinar organised by @nighealthwatch, our Head of Prevention Programmes Knowledge Management, Dr Chinwe Ochu spoke on the need to adapt strategy messages to evolving evidence on #COVID19. Watch full webinar here	tweet	39	PreventEpidemisNaija, COVID19	http://pbs.twimg.com/media/EbeMXFIXkAEZKJC.jpg	nighealthwath
2020-06-26 15:44:41	The #COVID19Nigeria situation report for 25th June, 2020 has been published. Our daily #COVID19 situation reports provide a summary of the epidemiological situation response activities in Nigeria. Download via: #TakeResponsibility	tweet	121	COVID19Nigeria, COVID19, TakeResponsibility	http://pbs.twimg.com/media/EbcwD5MXkAAEi-2.jpg
2020-06-26 09:17:04	Grateful for the life lived by @AAAjimobi and commisserate with his family friends at this difficult time In memory of late Senator Ajimobi every Nigerian life lost to #COVID19, we reiterate our commitment to stopping this outbreak We need all hands on deck to keep pushing	retweet	289			Chikwe_I, AAAjimobi
2020-06-26 08:46:42	📢📢 #Faceshields without #facemask are not effective in #COVID19 prevention. #Faceshield is not a fashion accessory must be combined with a mask to provide significant protection. Face shield protects only the face but #facemask curbs the spread of respiratory droplets.	retweet	324	Faeshields, faemask, COVID19, Faeshield		Fmohnigeria
2020-06-26 06:51:54	📣COMING UP! At 8:15am, the Incident Manager of the National #COVID19 Emergency Operations Centre, @johnoladejo will be live on @absradiotv to discuss the latest on Nigeria’s response to the pandemic. Tune to 88.5FM or livestream via #TakeResponsibility	tweet	27	COVID19, TakeResponsibility	http://pbs.twimg.com/media/Eba2JcZWsAAjMtP.jpg	johnoladejo, absradiotv
2020-06-25 23:04:23	A breakdown of cases by state can be found via #TakeResponsibility	tweet	296	TakeResponsibility	http://pbs.twimg.com/media/EbZLIw3XgAIucOO.jpg
2020-06-25 22:47:58	594 new cases of #COVID19Nigeria; Lagos-159 Delta-106 Ondo-44 FCT-34 Edo-34 Oyo-33 Kaduna-33 Enugu-28 Katsina-25 Imo-22 Adamawa-15 Ogun-12 Osun-11 Abia-8 Rivers-6 Nasarawa-5 Bauchi-5 Niger-5 Kebbi-4 Ekiti-3 Plateau-1 Taraba-1 22,614 confirmed 7,822 discharged 549 deaths	tweet	1676	COVID19Nigeria	http://pbs.twimg.com/media/EbZHX0KWkAEhWsq.jpg
2020-06-25 21:06:57	Cloth masks are a convenient substitute to medical masks but they should NOT be worn by individuals who are at a high risk for complications. Handle them properly to avoid the spread of #COVID19. Read @NCDCgov's advisory for the use of cloth mask here:	retweet	69			EpiAFRIC
2020-06-25 19:23:33	“Loss of taste and smell is a symptom of #COVID19, and could also be for some other illnesses. It is important to get tested rather than self-medicate on the assumption that it is malaria” ~ @beeodune on @HitFMCalabar #TakeResponsibility	tweet	12	COVID19, TakeResponsibility	http://pbs.twimg.com/media/EbYYmJlWAA0Sr77.jpg	beeodune, HitFMCalabar
2020-06-25 18:51:37	“In the absence of a vaccine to prevent #COVID19, we have to focus on non-pharmaceutical interventions such as using face masks, physical distancing and frequent hand washing” ~ @beeodune on @HitFMCalabar Join the ongoing conversation live👇🏽	tweet	12	COVID19	http://pbs.twimg.com/media/EbYRR8HXYAIOfPt.jpg	beeodune, HitFMCalabar
2020-06-25 18:01:12	Two years ago, we started implementing the @WorldBank REDISSE project for strengthening health security in #Nigeria Yesterday, DG @Chikwe_I introduced to @NGFSecretariat, REDISSE support of N100 million through @NigeriaGov to all 36+1 states for #COVID19 response activities	tweet	66	Nigeria, COVID19	http://pbs.twimg.com/media/EbYFrb1XQAEG0mX.jpg	WorldBank, Chikwe_I, NGFSeretariat, NigeriaGov
2020-06-25 16:31:20	“As we adhere to public health measures to slow #COVID19 spread, we recognise the need to pay closer attention to the elderly those with underlying medical conditions as they are most vulnerable” ~ @Chikwe_I at ongoing @PTFCOVID19 press briefing Livestream👇🏽	tweet	42	COVID19	http://pbs.twimg.com/media/EbXxLGbXsAI-GRv.jpg	Chikwe_I, PTFCOVID19
2020-06-25 15:57:53	📣 COMING UP!!! Tonight at 7:30pm, an NCDC Epidemiologist, @beeodune will be live on #WinningCOVID to discuss the latest on Nigeria’s response to the #COVID19. Tune to @HitFMCalabar on 95.9FM to join the conversation. #TakeResponsibility	tweet	30	WinningCOVID, COVID19, TakeResponsibility	http://pbs.twimg.com/media/EbXphU6WoAAT01M.jpg	beeodune, HitFMCalabar
2020-06-25 15:08:42	The #COVID19Nigeria situation report for 24th June, 2020 has been published. Our daily #COVID19 situation reports provide a summary of the epidemiological situation response activities in Nigeria. Download via: #TakeResponsibility	tweet	54	COVID19Nigeria, COVID19, TakeResponsibility	http://pbs.twimg.com/media/EbXeQfkXkAAJNVX.jpg
2020-06-25 12:03:32	“There were a few times I contemplated pulling out. But I’m not the type of person to pull out of a challenge. I want to see this to the end. I don’t know how or when #COVID19 will end, but I know I will finish the race.” - Adebusola Adewole, ICU Nurse #MyCOVID19NaijaStory	retweet	97			nighealthwath
2020-06-25 10:04:07	#COVID19 spreads through tiny droplets, that comes out when we sneeze or cough. People who are 60 years + those with underlying health conditions like hypertension, diabetes asthma should protect themselves because, they are at a higher risk of getting infected with #COVID19	retweet	123	COVID19		Fmohnigeria
2020-06-25 08:19:44	We are pleased to announce activation of the GeneXpert Lab, Kaduna into the #COVID19 Molecular Laboratory Network NCDC in collaboration with @ntblcp1, is leading roll out of GeneXpert testing sites across states in Nigeria with support from @CDCgov @kncvtbc @IHVNigeria others	tweet	96	COVID19	http://pbs.twimg.com/media/EbWApZ2XQAA4QB1.jpg	NTBLCP1, CDCgov, knvtb, IHVNigeria
2020-06-24 23:00:53	A breakdown of cases by state can be found via #TakeResponsibility	tweet	312	TakeResponsibility	http://pbs.twimg.com/media/EbUAutMXQAAFbWj.jpg
2020-06-24 22:23:27	649 new cases of #COVID19; Lagos-250 Oyo-100 Plateau-40 Delta-40 Abia-28 Kaduna-27 Ogun-22 Edo-20 Akwa Ibom-18 Kwara-17 FCT-17 Enugu-14 Niger-13 Adamawa-13 Bayelsa-7 Osun-6 Bauchi-6 Anambra-4 Gombe-3 Sokoto-2 Imo-1 Kano-1 22,020 cases 7,613 discharged 542 deaths	tweet	1986	COVID19	http://pbs.twimg.com/media/EbT4LYPWkAAqGSj.jpg
2020-06-24 19:12:26	📢TOMORROW Join risk communications lead @ywoga for a live discussion hosted by @Plan_Nigeria THEME: Rethinking Education | Perspectives and Challenges of Remote and Alternative Learning in #COVID19 Pandemic 📆25th June 2020 🕑10:00 am WAT Register via	tweet	44	COVID19	http://pbs.twimg.com/media/EbTMdbdWAAUQ4I4.jpg	ywoga, Plan_Nigeria
2020-06-24 16:20:17	#DYK It takes 2-14days for people who are infected with #COVID19 to develop symptoms. Most infected persons have little or no symptoms, but can spread the disease to other people. . #COVID19 spreads very fast, please take all the necessary precautions to prevent it.	retweet	112	DYK, COVID19		Fmohnigeria
2020-06-24 15:30:04	The latest Weekly Epidemiological Report (week 23) #NCDCWER has been published on our website This week's editorial focuses on contact tracing at the state level in line with the revised national contact tracing strategy Read via:	tweet	37	NCDCWER	http://pbs.twimg.com/media/EbSZi3aXYAIZqng.jpg
2020-06-24 15:16:07	@RazaqObe @Chikwe_I This is published in our daily situation report which can be accessed via	tweet	1		http://pbs.twimg.com/media/EbSWYFHWAAQvAX7.jpg	RazaqObe, Chikwe_I
2020-06-24 11:30:16	The #COVID19Nigeria situation report for 23rd June, 2020 has been published. Our daily #COVID19 situation reports provide a summary of the epidemiological situation response activities in Nigeria. Download via: #TakeResponsibility	tweet	96	COVID19Nigeria, COVID19, TakeResponsibility	http://pbs.twimg.com/media/EbRiqfhWkAEd2U5.jpg
2020-06-24 09:04:44	Remember to wear your face masks and ensure it covers your nose and mouth with no gaps Face masks can reduce the risk of contracting or spreading #COVID19 #TakeResponsibility	tweet	128	COVID19, TakeResponsibility	http://pbs.twimg.com/media/EbRBX_hXYAAbK_q.jpg
2020-06-23 22:41:14	A breakdown of cases by state can be found via #TakeResponsibility	tweet	366	TakeResponsibility	http://pbs.twimg.com/media/EbOyp96XQAAKH0t.jpg
2020-06-23 22:30:26	452 new cases of #COVID19Nigeria; Lagos-209 Oyo-67 Delta-37 Ogun-36 FCT-22 Abia-20 Enugu-16 Bauchi-15 Kaduna-8 Ondo-8 Osun-7 Imo-3 Benue-3 Borno-1 21,371 confirmed 7,338 discharged 533 deaths	tweet	1694	COVID19Nigeria	http://pbs.twimg.com/media/EbOwL17XsAomeDu.jpg
2020-06-23 17:41:07	📢TERMS OF USE FOR ONLINE SOCIAL MEDIA PLATFORMS NCDC is grateful for the many ways in which our online community has contributed to response to infectious diseases in Nigeria To serve you better, we ask that users adhere to our new terms of use Read	tweet	92		http://pbs.twimg.com/media/EbNt94XXYAE_q6y.jpg
2020-06-23 15:58:41	Important #HandWashing Moments: ✅After coughing or sneezing ✅After touching high contact surfaces ✅Upon returning home ✅While caring for the ill ✅When entering/leaving a public space ✅Before touching a mask #TakeResponsibility	tweet	180	HandWashing, TakeResponsibility	http://pbs.twimg.com/media/EbNWhhAX0AEWGk6.jpg
2020-06-23 11:44:23	The #COVID19Nigeria situation report for 22nd June, 2020 has been published. Our daily #COVID19 situation reports provide a summary of the epidemiological situation response activities in Nigeria. Download via: #TakeResponsibility	tweet	112	COVID19Nigeria, COVID19, TakeResponsibility	http://pbs.twimg.com/media/EbMcUADWoAcWVWi.jpg
2020-06-23 09:40:32	If you develop common symptoms of #COVID19 like fever, cough or sudden loss of taste or smell, #TakeResponsibility Please do not self-medicate. Call your state hotline immediately for advice. Do it for yourself and for the rest of us	tweet	146	COVID19, TakeResponsibility	http://pbs.twimg.com/ext_tw_video_thumb/1275362876140773376/pu/img/wNpxOpayZ_f4zUYe.jpg
2020-06-22 22:18:04	A breakdown of cases by state can be found via #TakeResponsibility	tweet	401	TakeResponsibility	http://pbs.twimg.com/media/EbJjww8X0AAJShn.jpg
2020-06-22 22:14:12	675 new cases of #COVID19Nigeria; Lagos-288 Oyo-76 Rivers-56 Delta-31 Ebonyi-30 Gombe-28 Ondo-20 Kaduna-20 Kwara-20 Ogun-17 FCT-16 Edo-13 Abia-10 Nasarawa-9 Imo-9 Bayelsa-8 Borno-8 Katsina-8 Sokoto-3 Bauchi-3 Plateau-2 20,919 confirmed 7,109 discharged 525 deaths	tweet	1924	COVID19Nigeria	http://pbs.twimg.com/media/EbJi4iqWkAcpN35.jpg
2020-06-22 20:37:18	Yesterday, DG @Chikwe_I joined colleagues from @DFIDNigeria for a visit to Central Public Health Laboratory, Yaba, Lagos We are grateful for @DFIDNigeria's donation of PCR equipment to this lab, one of 38 in the #COVID19 Molecular Laboratory Network #TakeResponsibility	tweet	66	COVID19, TakeResponsibility	http://pbs.twimg.com/media/EbJMrjJWkAg5cu5.jpg	Chikwe_I
2020-06-22 18:36:52	📣 COMING UP!!! In few minutes our Head of Risk Communications Division, @ywoga will be live on @tvcnewsng to discuss the latest on #COVID19Nigeria. Tune to DSTV Channel #418 to watch. Time - 8:15pm #TakeResponsibililty	tweet	36	COVID19Nigeria, TakeResponsibililty	http://pbs.twimg.com/media/EbIxI6kXgAEI_PP.jpg	ywoga, tvnewsng
2020-06-22 17:47:20	KNOW THE FACTS Is #COVID19 the same as malaria? No. Although both diseases my present with some of the same symptoms, they are very different #COVID19 is transmitted through contact with an infected individual, while malaria is transmitted through mosquito bites	tweet	84	COVID19, COVID19	http://pbs.twimg.com/media/EbIly4QXgAE_kH0.jpg
2020-06-22 16:40:57	“A significant highlight of my engagement with four states over the last four days are the best practices adopted in #Nigeria’s response to #COVID19, regardless of variations in state capacities We advise the public to #TakeResponsibility stay safe” ~@Chikwe_I at #PTFCOVID19	tweet	69	Nigeria, COVID19, TakeResponsibility, PTFCOVID19	http://pbs.twimg.com/media/EbIWhAVWAAIxYXx.jpg	Chikwe_I
2020-06-22 15:56:49	“Our failure to #TakeResponsibility in limiting the spread of #COVID19 threatens our gains in the fight against this pandemic” ~ Boss Mustapha, Chairman @PTFCOVID19. Livestream ongoing #PTFCOVID19 press briefing👇🏽	tweet	64	TakeResponsibility, COVID19, PTFCOVID19		PTFCOVID19
2020-06-22 12:53:14	The #COVID19Nigeria situation report for 21st June, 2020 has been published. Our daily #COVID19 situation reports provide a summary of the epidemiological situation response activities in Nigeria. Download via: #TakeResponsibility	tweet	67	COVID19Nigeria, COVID19, TakeResponsibility	http://pbs.twimg.com/media/EbHifEoXQAAtxDM.jpg
2020-06-22 12:33:57	“We‘re seeing an increase in #COVID19 cases due to ongoing community transmission of the virus increased testing capacity across states. Our advice to #Nigerians is to stay safe by - physical distancing, frequent handwashing use of face masks” ~Hannatu Bello on @Afrs1077Fm	tweet	17	COVID19, Nigerians	http://pbs.twimg.com/media/EbHeEn0WkAAv5PT.jpg	Afrs1077Fm
2020-06-22 10:02:32	📣 COMING UP!!! This afternoon at 1pm, our Risk Communications Expert, Hannatu Bello will be live on #Mothercare to discuss the latest on #COVID19. * Measures to keep your family loved ones safe. Tune to @Afrs1077Fm on 107.7FM to join the conversation. #TakeResponsibility	tweet	53	Motherare, COVID19, TakeResponsibility	http://pbs.twimg.com/media/EbG7aV6WoAAt4OR.jpg	Afrs1077Fm
2020-06-22 08:42:06	A sudden loss of taste smell with fever, headache or runny nose may be #COVID19 Please do not ignore these symptoms. Call your state hotline immediately to arrange for a test State hotlines: FAQs on #COVID19 testing:	tweet	302	COVID19, COVID19	http://pbs.twimg.com/media/EbGpAOxXsAA-mCX.jpg
2020-06-21 22:41:12	A breakdown of cases by state can be found via #TakeResponsibility	tweet	364	TakeResponsibility	http://pbs.twimg.com/media/EbEfdkwXQAMyZ0f.jpg
2020-06-21 22:33:16	436 new cases of #COVID19Nigeria; Lagos-169 Oyo-52 Plateau-31 Imo-29 Kaduna-28 Ogun-23 FCT-18 Enugu-18 Bauchi-17 Bayelsa-14 Rivers-8 Osun-6 Kano-6 Edo-5 Benue-5 Adamawa-3 Borno-2 Abia-1 Ekiti-1 20,244 confirmed 6,879 discharged 518 deaths	tweet	1777	COVID19Nigeria	http://pbs.twimg.com/media/EbEdqGEX0AESmYl.jpg
2020-06-21 21:15:26	In Kaduna State, @AfricaCDC in collaboration with NCDC, is supporting Giwa LGA with wide community sensitisation in preparation for mass #COVID19 testing in the area Scale-up of testing is key in Nigeria's #COVID19 response, enabling timely isolation treatment of cases	tweet	90	COVID19, COVID19	http://pbs.twimg.com/media/EbEL0CSWkAAK8PS.jpg	AfriaCDC
2020-06-21 16:48:22	If you suspect that you or a loved one may have been exposed to #COVID19, please log on to Alternatively, dial *258*258# from your mobile phone #TakeResponsibility	tweet	167	COVID19, TakeResponsibility	http://pbs.twimg.com/media/EbDOsl2WsAEC1hu.jpg
2020-06-21 15:07:45	The #COVID19Nigeria situation report for 20th June, 2020 has been published. Our daily #COVID19 situation reports provide a summary of the epidemiological situation response activities in Nigeria. Download via: #TakeResponsibility	tweet	90	COVID19Nigeria, COVID19, TakeResponsibility	http://pbs.twimg.com/media/EbC3ry3X0AESBaO.jpg
2020-06-21 12:04:23	Nigeria is now at community transmission meaning that people getting infected cannot identify the source of #COVID19 infection We all need to do all we can to protect ourselves loved ones even if you feel fine #TakeResponsibility	tweet	404	COVID19, TakeResponsibility	http://pbs.twimg.com/media/EbCNtu-WsAAQrWK.jpg
2020-06-21 10:33:09	Extremely proud of our young leaders at NCDC, including Emmanuel who is one of our @FlemingFund Fellows contributing to Nigeria’s response to #AntimicrobialResistance Thank you @DTUtweet @UKinNigeria	retweet	50			Chikwe_I, FlemingFund
2020-06-20 22:49:21	A breakdown of cases by state can be found via #TakeResponsibility	tweet	371	TakeResponsibility	http://pbs.twimg.com/media/Ea_XvG6WsAMp6Be.jpg
2020-06-20 22:29:31	661 new cases of #COVID19Nigeria; Lagos-230 Rivers-127 Delta-83 FCT-60 Oyo-51 Edo-31 Bayelsa-27 Kaduna-25 Plateau-13 Ondo-6 Nasarawa-3 Ekiti-2 Kano-2 Borno-1 19,808 confirmed 6,718 discharged 506 deaths	tweet	2173	COVID19Nigeria	http://pbs.twimg.com/media/Ea_TKEiWkAEimXO.jpg
2020-06-20 19:42:09	@EzeonyekweluBl2 @Chikwe_I Testing conducted through a laboratory within the NCDC network is offered free of charge	tweet	1			EzeonyekweluBl2, Chikwe_I
2020-06-20 19:34:37	We are pleased to announce the full deployment of @SORMAS_open digital surviellance tool in Imo State The #NCDCTeam is working hard to achieve SORMAS coverage in all LGAs and priority health facilities in Nigeria by the end of 2020 #TakeResponsibility	tweet	97	NCDCTeam, TakeResponsibility	http://pbs.twimg.com/media/Ea-rJEPWAAIp5SQ.jpg	SORMAS_open
2020-06-20 15:09:46	@EzeonyekweluBl2 @Chikwe_I Please call the Anambra State Ministry of Health for guidance-	tweet	1			EzeonyekweluBl2, Chikwe_I
2020-06-20 14:52:27	PRESS RELEASE!!! Clarification of COVID-19 Testing Expansion in Nigeria in light of Comments by Officials of Cross River State Read via:	tweet	240		http://pbs.twimg.com/media/Ea9qmXJXsAAi2Ll.jpg
2020-06-20 12:54:04	The #COVID19Nigeria situation report for 19th June, 2020 has been published. Our daily #COVID19 situation reports provide a summary of the epidemiological situation response activities in Nigeria. Download via: #TakeResponsibility	tweet	97	COVID19Nigeria, COVID19, TakeResponsibility	http://pbs.twimg.com/media/Ea9PfpWWAAErfEi.jpg
2020-06-20 10:55:27	📢SIGN UP To join the conversation with head of PPKM, @chinwe_ochu, at the @nighealthwatch webinar themed- Promoting Behavioural Change That Improves Public Health Social Measures Through Risk Communications Friday, 26th June 12:00 noon WAT Register	tweet	36		http://pbs.twimg.com/media/Ea80Vt0X0AAYCgN.jpg	hinwe_ohu, nighealthwath
2020-06-20 09:48:42	The elderly and those with underlying health conditions like asthma, hypertension diabetes have a higher risk of severe illness from #COVID19 If you have elderly or ill family member, take extra care to reduce their risk of exposure #TakeResponsibility	tweet	186	COVID19, TakeResponsibility	http://pbs.twimg.com/media/Ea8lBvTXYAEAbdo.jpg
2020-06-19 22:14:35	A breakdown of cases by state can be found via #TakeResponsibility	tweet	426	TakeResponsibility	http://pbs.twimg.com/media/Ea6GNAeWsAAcA6x.jpg
2020-06-19 22:05:31	667 new cases of #COVID19; Lagos-281 Abia-48 Oyo-45 FCT-38 Ogun-37 Enugu-31 Ondo-23 Plateau-21 Edo-19 Delta-18 Rivers-18 Bayelsa-17 Akwa Ibom-17 Kaduna-14 Kano-12 Bauchi-9 Gombe-4 Osun-3 Benue-3 Nasarawa-3 Kwara-3 Ekiti-2 Borno-1 19,147 confirmed 6,581 discharged 487 deaths	tweet	2235	COVID19	http://pbs.twimg.com/media/Ea6EINwXYAcClez.jpg
2020-06-19 20:54:13	What a proud moment for us and indeed all Nigerians, as we defended the country's complete documentation towards being declared a Polio-free nation, at the virtual 25th meeting of African Regional Commission for the Certification of Poliomyelitis Eradication (ARCC).	retweet	215			drfaisalshuaib
2020-06-19 19:50:54	📢#COVID19Nigeria UPDATE NCDC has developed printable materials for public places including offices, businesses places of worship Download via For more resources to help keep members of your community informed protected visit	tweet	130	COVID19Nigeria	http://pbs.twimg.com/media/Ea5lPVwXYAAkxeQ.jpg
2020-06-19 17:34:23	We have also supported the activation of a testing centre for #COVID19 at @nvrivom, one of our oldest #onehealth partners With @WHO colleagues, we visited the Plateau State Human Virology Research Centre the state #COVID19 isolation centre in Jos University Teaching Hospital	retweet	47	COVID19, onehealth		Chikwe_I, nvrivom
2020-06-19 15:33:08	The latest Weekly Epidemiological Report (week 22) #NCDCWER has been published on our website This week's editorial focuses on enhancing community engagement in the #COVID19 response to address misconceptions promote behaviour change Read via:	tweet	48	NCDCWER, COVID19	http://pbs.twimg.com/media/Ea4qTAqXQAMgGAW.jpg
2020-06-19 13:32:05	The #COVID19Nigeria situation report for 18th June, 2020 has been published. Our daily #COVID19 situation reports provide a summary of the epidemiological situation response activities in Nigeria. Download via: #TakeResponsibility	tweet	90	COVID19Nigeria, COVID19, TakeResponsibility	http://pbs.twimg.com/media/Ea4OnKkWAAAdJZ3.jpg
2020-06-19 10:37:03	“I waited many years for the opportunity to serve my country during a pandemic. You can only imagine the joy I felt when I got the phone call to inform me that...” -Adedapo Adesanya, #COVID19Nigeria frontline health worker. #MyCOVID19NaijaStory	retweet	172			nighealthwath
2020-06-19 10:24:16	Reopening of places of worship doesn't mean that the #COVID19 outbreak has subsided. Risk remains high If you must gather to worship in the mosque today, take preventive measures Maintain a distance of 2m from the next person 😷Wear face a mask #TakeResponsibility	tweet	115	COVID19, TakeResponsibility	http://pbs.twimg.com/media/Ea3jmZhXQAA1f3D.jpg
2020-06-19 09:28:19	Over the next few weeks, we're expanding our #COVID19 testing capacity using Gene-Xpert machines, as part of the National Laboratory Testing Strategy We remain committed to supporting ALL states in Nigeria to test, trace and isolate Read the strategy-	tweet	82	COVID19	http://pbs.twimg.com/media/Ea3W0pbXsAAoIe_.jpg
2020-06-19 06:11:27	In few minutes, the Honourable Minister, @Fmohnigeria - @DrEOEhanire will be live on #SunriseDaily to discuss the latest on Nigeria’s response to #COVID19. Tune to @channelstv to watch. Livestream	tweet	35	SunriseDaily, COVID19		Fmohnigeria, DrEOEhanire, hannelstv
2020-06-18 23:05:05	A breakdown of cases by state can be found via #TakeResponsibility	tweet	360	TakeResponsibility	http://pbs.twimg.com/media/Ea1IKrNXYA0SxB8.jpg
2020-06-18 22:43:14	745 new cases of #COVID19Nigeria; Lagos-280 Oyo-103 Ebonyi-72 FCT-60 Imo-46 Edo-34 Delta-33 Rivers-25 Kaduna-23 Ondo-16 Katsina-12 Kano-10 Bauchi-8 Borno-7 Kwara-5 Gombe-4 Sokoto-2 Enugu-2 Yobe-1 Osun-1 Nasarawa-1 18,480 confirmed 6,307 discharged 475 deaths	tweet	2700	COVID19Nigeria	http://pbs.twimg.com/media/Ea1DKrPXkAAXhHK.jpg
2020-06-18 19:34:06	A sudden loss of taste smell with fever, headache or runny nose may be #COVID19 Please do not ignore these symptoms. Call your state hotline immediately to arrange for a test State hotlines: FAQs on #COVID19 testing:	tweet	510	COVID19, COVID19	http://pbs.twimg.com/media/Ea0X288XgAAxCOu.jpg
2020-06-18 17:09:25	National Coordinator: We relaxed the lockdown to sustain the livelihood of Nigerians, and to sustain our economy. Not because Covid-19 is no longer a threat. In fact you’re more likely to contract Covid today than ever before. We must take personal responsibility. #PTFCOVID19	retweet	236			DigiCommsNG
2020-06-18 16:36:07	Today, DG @Chikwe_I joined state officials at the opening of the new #Lassafever Treatment Centre in @bhuth_jos. It will also be used for other infectious diseases In 2019, NCDC funded the establishment of this centre via the public health emergencies component @huwegov	tweet	76	Lassafever	http://pbs.twimg.com/media/EazvBN5WkAAo26n.jpg	Chikwe_I, bhuth_jos, huwegov
2020-06-18 16:19:49	“Every treatement regimen to be used in Nigeria’s response to #COVID19 must be supported by science” ~ Boss Mustapha, Chairman @PTFCOVID19 at ongoing press briefing. Tune to @NTANewsNow to watch. Livestream	tweet	42	COVID19	http://pbs.twimg.com/media/EazraeXWoAIKVSq.jpg	PTFCOVID19, NTANewsNow
2020-06-18 11:59:59	The #COVID19Nigeria situation report for 17th June, 2020 has been published. Our daily #COVID19 situation reports provide a summary of the epidemiological situation response activities in Nigeria. Download via: #TakeResponsibility	tweet	82	COVID19Nigeria, COVID19, TakeResponsibility	http://pbs.twimg.com/media/Eayv8CRWsAAdyyd.jpg
2020-06-18 09:08:24	Please avoid sharing items at your place of worship including books, mats, microphones, kettles etc. Remember, it is better to worship at home and avoid mass gatherings to reduce risk of exposure to #COVID19 #TakeResponsibility	tweet	234	COVID19, TakeResponsibility	http://pbs.twimg.com/media/EayIoZTWAAE-yXk.jpg
2020-06-17 22:30:49	A breakdown of cases by state can be found via #TakeResponsibility	tweet	387	TakeResponsibility	http://pbs.twimg.com/media/Eav2uzuXYAE0V1s.jpg
2020-06-17 22:18:41	587 new cases of #COVID19Nigeria; Lagos-155 Edo-75 FCT-67 Rivers-65 Oyo-56 Delta-50 Bayelsa-25 Plateau-18 Kaduna-18 Enugu-17 Borno-12 Ogun-12 Ondo-7 Kwara-4 Kano-2 Gombe-2 Sokoto-1 Kebbi-1 17,735 confirmed 5,967 discharged 469 deaths	tweet	1982	COVID19Nigeria	http://pbs.twimg.com/media/Eavz9mXXkAYofBv.jpg
2020-06-17 20:41:11	This week, the #NCDCTeam continued with the stockpiling of medical testing supplies to states and tertiary health facilities The commodities will be used to strengthen testing capacity management of #COVID19 cases in laboratories and isolation centres across the country	tweet	91	NCDCTeam, COVID19	http://pbs.twimg.com/media/EavdoBRWoAE7Z2v.jpg
2020-06-17 19:17:15	“People often perceive infectious diseases as a burden of rural populations alone. Now more than ever, we need Nigerians to #TakeResponsibility to mitigate the impact of the #COVID19 outbreak” #NCDCTalkYourOwn ~ @Chikwe_I on @TalkYourOwn	tweet	16	TakeResponsibility, COVID19, NCDCTalkYourOwn	http://pbs.twimg.com/media/EavKbKHWoAgfKqc.jpg	Chikwe_I, TalkYourOwn
2020-06-17 16:41:41	There are currently 38 laboratories in Nigeria with the capacity to test for #COVID19 In progress: Gombe Ondo	tweet	38	COVID19	http://pbs.twimg.com/media/Eaumzl-WkAIgPSC.jpg
2020-06-17 16:41:31	We are pleased to announce the inclusion of 4 new labs in the #COVID19 Molecular Lab Network: 🧪@weare54gene, Ekiti 🧪@weare54gene, Abuja (to test returnees) 🧪@eHealth_africa Lab, Kano 🧪International Foundation Against Infectious Diseases in Nigeria (IFAIN) Lab, Kano	tweet	166	COVID19	http://pbs.twimg.com/media/Eaumuo3WsAEAXOs.jpg	weare54gene, weare54gene, eHealth_afria
2020-06-17 16:35:57	📣 COMING UP!!! Join the NCDC Director General @Chikwe_I tonight live on @TalkYourOwn to discuss the response to #COVID19Nigeria. Livestream via @bbcmediaaction on Facebook. Time - 7:00pm #TakeResponsibility	tweet	61	COVID19Nigeria, TakeResponsibility	http://pbs.twimg.com/media/EaulggQWkAAAcE6.jpg	Chikwe_I, TalkYourOwn, bbmediaation
2020-06-17 15:13:21	Please observe physical distancing by keeping a distance of 2 metres from the next person at your places of worship Remember, it is better to worship at home and avoid mass gatherings to reduce risk of exposure to #COVID19 #TakeResponsibility for yourself your loved ones	tweet	110	COVID19, TakeResponsibility	http://pbs.twimg.com/media/EauSkedWkAEFj7_.jpg
2020-06-17 12:52:33	“Ultimately as we work extremely hard in response to the ongoing #COVID19 outbreak, we have our eyes on the future. We set an ambitious target for testing in #Nigeria we continue to scale up our capacity as we introduce gene expert machines other new platforms” ~ @Chikwe_I	tweet	9	COVID19, Nigeria	http://pbs.twimg.com/media/EatyYXuWAAAe2yC.jpg	Chikwe_I
2020-06-17 12:52:29	“Scientists across the world are working hard to find new therapeutics for #COVID19. We are aware of the new research on Dexamethsaone will evaluate emerging data on its use to inform our strategy on clinical management of #COVID19 cases” ~ @Chikwe_I on @cnbcafrica	tweet	19	COVID19, COVID19	http://pbs.twimg.com/media/EatyWmkWsAAcvUG.jpg	Chikwe_I, nbafria
2020-06-17 12:29:56	The #COVID19Nigeria situation report for 16th June, 2020 has been published. Our daily #COVID19 situation reports provide a summary of the epidemiological situation response activities in Nigeria. Download via: #TakeResponsibility	tweet	76	COVID19Nigeria, COVID19, TakeResponsibility	http://pbs.twimg.com/media/Eats3EAXYAA3en5.jpg
2020-06-17 11:28:18	📢Introducing #COVID19Nigeria Self-Reporting If you suspect that you or a loved one may have been exposed to #COVID19, dial *258*258# to complete self-assessment alert a member of our team We are grateful to @Stanford for sponsoring this service	tweet	151	COVID19Nigeria, COVID19	http://pbs.twimg.com/media/EatfGYVXQAEiYzP.jpg	Stanford
2020-06-17 10:24:14	📣 COMING UP!!! Today at 12:00pm, DG @Chikwe_I will be live on @cnbcafrica to discuss the latest on #Nigeria’s response to the #COVID19 pandemic. Tune to DSTV Channel 410 to join the conversation. #TakeResponsibility	tweet	34	Nigeria, COVID19, TakeResponsibility	http://pbs.twimg.com/media/EatQcCVWsAIHrzg.jpg	Chikwe_I, nbafria
2020-06-17 08:27:18	📣 COMING UP!!! This morning at 10:00am, our Head of Risk Communications Division, @ywoga will be live on #YouthAssembly to discuss the latest on #COVID19Nigeria. Tune to @radionigeriahq on #92.9FM to join the conversation. #TakeResponsibility	tweet	25	YouthAssembly, COVID19Nigeria, TakeResponsibility	http://pbs.twimg.com/media/Eas1rHJWoAEXKEd.jpg	ywoga, radionigeriahq
2020-06-16 23:15:41	*Note: Lagos State recorded 25 deaths between June 12th 15th ; they were all announced on June 16th A breakdown of cases by state can be found via #TakeResponsibility	tweet	363	TakeResponsibility	http://pbs.twimg.com/media/Eaq3aWFXYAI719J.jpg
2020-06-16 23:00:42	490 new cases of #COVID19Nigeria; Lagos-142 FCT-60 Bayelsa-54 Rivers-39 Delta-37 Oyo-30 Kaduna-26 Imo-23 Enugu-19 Kwara-17 Gombe-11 Ondo-10 Bauchi-8 Ogun-7 Borno-6 Benue-1 17,148 confirmed 5,623 discharged 455 deaths	tweet	1801	COVID19Nigeria	http://pbs.twimg.com/media/Eaqz_JgWkAErme9.jpg
2020-06-16 19:10:37	3/3 We are aware of ongoing clinical trials conducted by scientists in the UK and will work with our sister agencies to evaluate this emerging data on the use of Dexamethasone. We will inform the general public on outcomes following scientific review and validation	tweet	98
2020-06-16 19:09:43	2/ Please note that the Government of Nigeria has not validated or approved any treatment for COVID-19. In addition, the use of Dexamethasone for COVID-19 treatment has not been validated by @WHO	tweet	114			WHO
2020-06-16 19:08:47	Thread- 1/ The NCDC is aware of recent outcomes from a UK-Government funded clinical trial for COVID-19. The results support the use of Dexamethsaone as a possible treatment to reduce the risk of death among COVID-19 patients, who require oxygen or mechanical ventilation.	tweet	511
2020-06-16 17:30:46	What can you do to reduce the risk of #COVID19 spread in the workplace❓ What should you do if an employee develops symptoms or tests positive for #COVID19❓ For 'Guidelines for Businesses and Employers in Nigeria' other useful guidelines visit	tweet	92	COVID19, COVID19	http://pbs.twimg.com/media/Eapod7FWoAMyTt7.jpg
2020-06-16 12:52:55	“Our health depends on our collective efforts. We have to #TakeResponsibility by adhering to three interventions in our hands: * Use of face masks 😷 * Mass gatherings 👨‍👨‍👦‍👦 * Hand washing 🧼 ~ @Chikwe_I at #PTFCOVID19	tweet	100	TakeResponsibility, PTFCOVID19	http://pbs.twimg.com/ext_tw_video_thumb/1272873894488281088/pu/img/JiQyEcCa5zsSEPeh.jpg	Chikwe_I
2020-06-16 11:38:20	The #COVID19Nigeria situation report for 15th June, 2020 has been published. Our daily #COVID19 situation reports provide a summary of the epidemiological situation response activities in Nigeria. Download via: #TakeResponsibility	tweet	86	COVID19Nigeria, COVID19, TakeResponsibility	http://pbs.twimg.com/media/EaoXzBtX0AEf88l.jpg
2020-06-16 09:16:29	Please #TakeResponsibility by ensuring temperature checks at entry points in public spaces including: ✅Offices ✅Banks ✅Supermarkets ✅Places of worship Those with a temperature over 37.50⁰ C should be denied entry and advised to seek medical attention #TakeResponsibility	tweet	120	TakeResponsibility, TakeResponsibility	http://pbs.twimg.com/media/Ean3VkbWsAIlPyl.jpg
2020-06-15 22:54:04	A breakdown of cases by state can be found via #TakeResponsibility	tweet	434	TakeResponsibility	http://pbs.twimg.com/media/Ealo3a9X0AAeQwS.jpg
2020-06-15 22:50:54	573 new cases of #COVID19; Lagos-216 Rivers-103 Oyo-68 Edo-40 Kano-21 Gombe-20 FCT-17 Delta-13 Plateau-12 Bauchi-12 Niger-10 Kebbi-9 Ogun-8 Ondo-8 Abia-7 Nasarawa-5 Borno-1 Kwara-1 Benue-1 Anambra-1 16,658 confirmed 5,349 discharged 424 deaths	tweet	2074	COVID19	http://pbs.twimg.com/media/EaloJxyXQAAQp70.jpg
2020-06-15 21:07:51	One of the ways @AfricaCDC supports Nigeria's #COVID19 response is through infection prevention control activities and training In Akwa Ibom, we are working with @AfricaCDC personnel to support the state in decontamination of residences of confirmed #COVID19 cases	tweet	70	COVID19, COVID19	http://pbs.twimg.com/media/EalQj0eXYAUNN-T.jpg	AfriaCDC, AfriaCDC
2020-06-15 16:55:48	Please #TakeResponsibility by making adequate provision for hand washing and ensuring only entry with face masks in public spaces including: ✅Places of worship ✅Supermarkets ✅Banks ✅Offices #TakeResponsibility	tweet	95	TakeResponsibility, TakeResponsibility	http://pbs.twimg.com/media/EakW2OPWoAEoKFs.jpg
2020-06-15 16:17:20	“We are seeing an increase in the number of #COVID19 cases across states besides Lagos. This calls for #Nigerians to #TakeResponsibility, especially around - use of masks, mass gatherings handwashing 🧼 The health of each of us depends on our collective action” ~ @Chikwe_I	tweet	22	COVID19, Nigerians, TakeResponsibility	http://pbs.twimg.com/media/EakOE5vX0AMsfiz.jpg	Chikwe_I
2020-06-15 16:17:18	“Our response to #COVID19Nigeria is driven by data, will be adapted to emerging evidence. We remain committed to working closely with states to strengthen the national response. ~ Honorable Minister, @Fmohnigeria - @DrEOEhanire	tweet	20	COVID19Nigeria	http://pbs.twimg.com/media/EakOESlWkAUcIG8.jpg	Fmohnigeria, DrEOEhanire
2020-06-15 16:17:15	“The rise in #COVID19 cases are as a result on ongoing community transmission Nigeria’a increased testing capacity” ~ Boss Mustapha, @PTFCOVID19 Chairman at the ongoing press briefing. Tune to @NTANewsNow to watch. Livestream 👇🏽	tweet	72	COVID19	http://pbs.twimg.com/media/EakOCvVX0AYOoVE.jpg	PTFCOVID19, NTANewsNow
2020-06-15 13:32:53	The #COVID19Nigeria situation report for 14th June, 2020 has been published. Our daily #COVID19 situation reports provide a summary of the epidemiological situation response activities in Nigeria. Download via: #TakeResponsibility	tweet	79	COVID19Nigeria, COVID19, TakeResponsibility	http://pbs.twimg.com/media/EajobdIWAAYqYWt.jpg
2020-06-15 11:39:13	@ShaxDaddy @MaupeO @Chikwe_I Hello. Apart from Twitter, we also communicate via daily SMS, Whatsapp, Telegram, Facebook, daily television and radio programmes On testing- please see our FAQs here	tweet	0			ShaxDaddy, MaupeO, Chikwe_I
2020-06-15 10:22:37	It is important for ALL attendees to wash or sanitise their hands before entry into their place of worship because hands are a primary way in which infectious diseases like #COVID19 can spread from person to person #TakeResponsibility to #StaySafe	tweet	98	COVID19, TakeResponsibility, StaySafe	http://pbs.twimg.com/media/Eai83q6XYAEtIGX.jpg
2020-06-15 08:35:47	The Guidelines for the 2nd phase of the eased restrictions has been updated by #PTFCOVID19, with effect from 2nd- 29th of June. #TakeResponsibility ensure you adhere to all the information on this guideline. Watch this video keep others informed by sharing it.	retweet	296	PTFCOVID19		Fmohnigeria
2020-06-14 22:57:44	A breakdown of cases by state can be found via #TakeResponsibility	tweet	363	TakeResponsibility	http://pbs.twimg.com/media/EaggH31X0AIF9cY.jpg
2020-06-14 22:43:41	403 new cases of #COVID19 Gombe-73 Lagos-68 Kano-46 Edo-36 FCT-35 Nasarawa-31 Kaduna-17 Oyo-16 Abia-15 Delta-13 Borno-13 Plateau-8 Niger-7 Rivers-7 Enugu-6 Ogun-6 Kebbi-3 Ondo-1 Anambra-1 Imo-1 16,085 confirmed 5,220 discharged 420 deaths	tweet	1892	COVID19	http://pbs.twimg.com/media/Eagc6T9XkAYuYau.jpg
2020-06-14 20:33:31	Currently, there is no evidence that pregnant women are at higher risk of infection or complications from #COVID19 However, due to changes that may occur during pregnancy, pregnant women are advised to reduce risk of exposure by staying at home Read more	tweet	178	COVID19	http://pbs.twimg.com/media/Eaf_Hb6WkAAHBU6.jpg
2020-06-14 17:07:11	📢Introducing #COVID19Nigeria Self-Reporting If you suspect that you or a loved one may have been exposed to #COVID19 visit We're grateful to @WellvisHealth, @gloepid @vplatformhub for supporting these tools	tweet	246	COVID19Nigeria, COVID19	http://pbs.twimg.com/media/EafP3mYWkAEXnji.jpg	WellvisHealth, gloepid, vplatformhub
2020-06-14 14:42:11	"... #COVID19 is real, stop the stigma. Follow the guidelines for prevention ... pregnant women can contact the disease like everyone else. Please stay safe..." Dr @UfereJoy #PregnantWoman #breastfeeding	retweet	58	COVID19		WHONigeria
2020-06-14 10:14:48	The #COVID19Nigeria situation report for 13th June, 2020 has been published. Our daily #COVID19 situation reports provide a summary of the epidemiological situation response activities in Nigeria. Download via: #TakeResponsibility	tweet	93	COVID19Nigeria, COVID19, TakeResponsibility	http://pbs.twimg.com/media/EadxgP5X0AAxosz.jpg
2020-06-14 08:56:26	The spread of #COVID19 has been linked to large gatherings Please, do not attend any gathering with more than 20 people. When out, maintain 2 metres between you the next person You‘re putting lives at risk by attending concerts. Your life is in your hands. #TakeResponsibility	tweet	375	COVID19, TakeResponsibility	http://pbs.twimg.com/media/EadfkssXgAAIxjd.jpg
2020-06-14 08:43:12	@NigeriaGov has authorised re-opening of places of worship with strict adherence to guidelines See our guidelines for compulsory measures for religious gatherings including 🌡Temperature checks ↔️Social distancing 💧Hygiene practices Download share!	retweet	110			NCDCgov, NigeriaGov
2020-06-14 08:18:10	MLSCN NEWS FLASH Validation of second batch of COVID-19 Rapid RT-PCR Test Kits ongoing at the MLSCN owned Public Health In-Vitro Diagnostics Control Laboratory, Yaba, Lagos. @NCDCgov @Fmohnigeria @NGRPresident @AMLSNNational	retweet	189			MedLabNigeria
2020-06-13 23:04:56	A breakdown of cases by state can be found via #TakeResponsibility	tweet	369	TakeResponsibility	http://pbs.twimg.com/media/EabYMPcWsAAhZ7X.jpg
2020-06-13 22:42:48	501 new cases of #COVID19 Lagos-195 FCT-50 Kano-42 Kaduna-27 Edo-26 Oyo-22 Imo-21 Gombe-17 Benue-12 Enugu-12 Delta-11 Anambra-11 Ebonyi-10 Nasarawa-9 Ogun-9 Bauchi-8 Kebbi-4 Akwa Ibom-3 Jigawa-3 Katsina-3 Yobe-2 Borno-2 Kwara-1 Ondo-1 15682 confirmed 5101 discharged 407 deaths	tweet	2175	COVID19	http://pbs.twimg.com/media/EabTIB3XYAEXuPx.jpg
2020-06-13 18:49:30	Over the last 24 hours, NCDC has worked with @NigeriaMFA and Port Health Services in Lagos Abuja, to receive 269 Nigerians from India We provided the groups with guidance and materials for observation of the mandatory 14-day self-isolation	tweet	98		http://pbs.twimg.com/media/EaadtV3WkAE66sZ.jpg	NigeriaMFA
2020-06-13 15:22:47	Remember, ALWAYS wear a mask while in public spaces, including places of worship Please DO NOT pull below the nose or below the chin. Doing so can put yourself others at risk for #COVID19 #TakeResponsibility	tweet	212	COVID19, TakeResponsibility	http://pbs.twimg.com/media/EaZuaLRWAAEMrMO.jpg
2020-06-13 12:32:21	@NigeriaGov has authorised re-opening of places of worship with strict adherence to guidelines See our guidelines for compulsory measures for religious gatherings including 🌡Temperature checks ↔️Social distancing 💧Hygiene practices Download share!	tweet	110		http://pbs.twimg.com/media/EaZHZFAXYAAqwvn.jpg	NigeriaGov
2020-06-13 10:47:12	The #COVID19 situation report for 12th June, 2020 has been published providing a summary of the epidemiological situation response activities in Nigeria Today's report includes a write-up on contact tracing as a part of outbreak response Download via:	tweet	100	COVID19	http://pbs.twimg.com/media/EaYvVC-WsAA2884.jpg
2020-06-13 08:43:15	FAQs ON #COVID19 CASE MANAGEMENT Is #COVID19 a severe form of malaria? Though #COVID19 presents with symptoms similar to malaria, for example fever, the diseases are caused by different organisms and differ in mode of transmission #COVID19 is NOT malaria #TakeResponsibility	tweet	93	COVID19, COVID19, COVID19, COVID19, TakeResponsibility	http://pbs.twimg.com/media/EaYS9hPXgAAH9Rw.jpg
2020-06-12 23:06:03	A breakdown of cases by state can be found via #TakeResponsibility	tweet	384	TakeResponsibility	http://pbs.twimg.com/media/EaWO2G6WoAIa7BF.jpg
2020-06-12 22:44:03	627 new cases of #COVID19Nigeria Lagos-229 FCT-65 Abia-54 Borno-42 Oyo-35 Rivers-28 Edo-28 Gombe-27 Ogun-21 Plateau-18 Delta-18 Bauchi-10 Kaduna-10 Benue-9 Ondo-8 Kwara-6 Nasarawa-4 Enugu-4 Sokoto-3 Niger-3 Kebbi-3 Yobe-1 Kano-1 Total: 15181 confirmed 4891 discharged 399 deaths	tweet	2466	COVID19Nigeria	http://pbs.twimg.com/media/EaWJz_cXYAosyTI.jpg
2020-06-12 21:43:27	Measures for #COVID19 Easing of Lockdown Phase 2 PUBLIC SPACES: 😷Mandatory use of face masks 🌡Mandatory temperature checks ↔️Physical distancing of 2 metres 💧Facility/business owners must provide hand washing facilities or sanitisers #TakeResponsibility	tweet	221	COVID19, TakeResponsibility	http://pbs.twimg.com/media/EaV78DNWsAAqtBW.jpg
2020-06-12 18:26:55	If you have COUGH or FEVER 1 of these symptoms ⚫Loss of taste/smell ⚫Difficulty breathing ⚫Diarrhea ⚫Cattarh ⚫Fatigue ⚫Shivering ⚫Body pain ⚫Headache ⚫Sore throat Please call your state hotline for advice	tweet	1759		http://pbs.twimg.com/media/EaVO9bZXYAAXmvP.jpg
2020-06-12 15:16:03	Despite the difficulties faced as we respond to the #COVID19 pandemic, we remain focused and committed to our mandate of protecting the health of all Nigerians We reflect on our journey as a nation #TakeResponsibility for the future we seek Happy #DemocracyDay	tweet	72	COVID19, TakeResponsibility, DemorayDay	http://pbs.twimg.com/media/EaUjRghXYAUM8YB.jpg
2020-06-12 14:04:26	#COVID19Kano #ContactTracing: Contact tracing is one of the critical surveillance strategies for controlling the spread of #COVID-19. It is a process of monitoring persons who have been exposed to another person infected with a specific disease.	retweet	35	COVID19Kano, ContatTraing		KNSMOH
2020-06-12 12:44:18	Is #COVID19 the same as malaria❓ No. Although both diseases may present with fever, they are very different. #COVID19 is caused by a virus while malaria by Plasmodium parasite However an individual can have both malaria and #COVID19 at the same time #TakeResponsibility	tweet	203	COVID19, COVID19, COVID19, TakeResponsibility	http://pbs.twimg.com/media/EaUAi7tWoAAHcND.jpg
2020-06-12 11:07:31	The #COVID19Nigeria situation report for 11th June, 2020 has been published. Our daily #COVID19 situation reports provide a summary of the epidemiological situation response activities in Nigeria. Download via: #TakeResponsibility	tweet	97	COVID19Nigeria, COVID19, TakeResponsibility	http://pbs.twimg.com/media/EaTqYuSWoAA8NNk.jpg
2020-06-12 09:31:42	Q: Is there a restriction on mass gatherings? A: Yes. Gatherings of more than 20 people outside of a workplace is prohibited @PTFCOVID19 has announced restricted opening of places of worship with strict guidelines including physical distancing More FAQs	tweet	68		http://pbs.twimg.com/media/EaTUdx3XsAM1uE7.jpg	PTFCOVID19
2020-06-11 23:12:21	A breakdown of cases by state can be found via #TakeResponsibility	tweet	407	TakeResponsibility	http://pbs.twimg.com/media/EaRGst9XsAAuoeW.jpg
2020-06-11 22:48:24	681 new cases of #COVID19; Lagos-345 Rivers-51 Ogun-48 Gombe-47 Oyo-36 Imo-31 Delta-28 Kano-23 Bauchi-18 Edo-12 Katsina-12 Kaduna-9 Anambra-7 Jigawa-5 Kebbi-4 Ondo-4 Nasarawa-1 Total of: 14,554 cases of #COVID19Nigeria 4,494 discharged 387 deaths #TakeResponsibility	tweet	2841	COVID19, COVID19Nigeria, TakeResponsibility	http://pbs.twimg.com/media/EaRBORBXQAcUTH5.jpg
2020-06-11 21:35:44	Today, DG @Chikwe_I was part of @Fmohnigeria delegation at the public hearing of the Control of Infectious Disease Bill convened by @HouseNGR While expressing gratitude for the legislation to strengthen health security, he highlighted need for further review	tweet	47		http://pbs.twimg.com/media/EaQwl6RXsAMcyyQ.jpg	Chikwe_I, Fmohnigeria, HouseNGR
2020-06-11 21:07:11	Today we joined @AfricaCDC @WHO @CDCgov for a weekly webinar series to share Nigeria's use of Public Health Emergency Operations Centres for #COVID19 other outbreaks PHEOCs lead in coordination of information, resources response to public health emergencies in each state	tweet	33	COVID19	http://pbs.twimg.com/media/EaQqCK-WkAITf5R.jpg	AfriaCDC, WHO, CDCgov
2020-06-11 19:37:50	📢STOP FAKE NEWS Fake news can lead to panic, mistrust misinformed decisions Please verify all information before sharing #TakeResponsibility	tweet	139	TakeResponsibility	http://pbs.twimg.com/media/EaQVm59XkAAxbSz.jpg
2020-06-11 17:21:20	“A major challenge in contact tracing in response to #COVID19Nigeria is stigmatisation, is difficult in states with high number of cases. We encourage states to adopt diverse means of engaging the public, especially through religious traditional leaders” ~@Chikwe_I 4/4	tweet	16	COVID19Nigeria	http://pbs.twimg.com/media/EaP2XR9XkAU4ee8.jpg	Chikwe_I
2020-06-11 17:21:17	CONTACT TRACING “Contact tracing is currently receiving global attention. It has been a key strategy in response to infectious disease outbreaks in Nigeria. In response to #COVID19, State public health officers have played a critical role in contact tracing” ~ @Chikwe_I 3/4	tweet	15	COVID19	http://pbs.twimg.com/media/EaP2WoJWoAMDeYO.jpg	Chikwe_I
2020-06-11 17:21:15	INCREASE IN CASES “As we’ve eased the restrictions continue to increase testing capacity, it’s likely we’ll see an increase in #COVID19 cases in Nigeria. Whether that increase continues or not will depend on our collective action” ~ @Chikwe_I #TakeRespinsibility 2/4	tweet	9	COVID19, TakeRespinsibility	http://pbs.twimg.com/media/EaP2WC3XsAIdsVG.jpg	Chikwe_I
2020-06-11 17:21:12	In his remark at @PTFCOVID19 press briefing today, DG @Chikwe_I highlighted two critical aspects of the response to #COVID19Nigeria. Recent increase in cases Contact Tracing #TakeResponsibility Thread 1/4	tweet	39	COVID19Nigeria, TakeResponsibility	http://pbs.twimg.com/media/EaP2U_lX0AYlPXB.jpg	PTFCOVID19, Chikwe_I
2020-06-11 15:06:15	📣 COMING UP!!! Tonight at 7:30pm, our Head of Risk Communication Division, @ywoga live be on #WinningCovid with @ukeogah to discuss the latest on Nigeria’s response to #COVID19. Tune to @HitFMCalabar on 95.5FM to join the conversation. #TakeResponsibility	tweet	28	WinningCovid, COVID19, TakeResponsibility	http://pbs.twimg.com/media/EaPXcBNWkAEHSuX.jpg	ywoga, ukeogah, HitFMCalabar
2020-06-11 13:37:36	NCDC recognizes the different faces of the #COVID19 response Those who make tremendous sacrifices to keep us all protected Including those who have themselves battled the virus THANK YOU 🙏🏾 #TakeResponsibility	tweet	63	COVID19, TakeResponsibility	http://pbs.twimg.com/ext_tw_video_thumb/1271073951628824578/pu/img/Sj9_TmgZ4Bh1dl0W.jpg
2020-06-11 12:12:06	"When you receive information, please make sure it is verified before sharing further Check credible sources like @Fmohnigeria @FMICNigeria @PTFCOVID19 media briefings where responses are provided to circulating information" -@beeodune Live now via	tweet	13		http://pbs.twimg.com/media/EaOvlPmXgAAmRJ7.jpg	Fmohnigeria, FMICNigeria, PTFCOVID19, beeodune
2020-06-11 10:15:29	The #COVID19Nigeria situation report for 10 June, 2020 has been published Our daily situation reports provide a summary of the epidemiological situation response activities in Nigeria Today’s report includes number of samples tested per state Download	tweet	120	COVID19Nigeria	http://pbs.twimg.com/media/EaOU4VQXYAE7X9P.jpg
2020-06-11 08:35:25	Yellow fever is a disease caused by a virus that is spread to humans through bites of an infected mosquito. It is called 'yellow fever' because in serious cases, the skin or eyes turns yellow in colour.	retweet	140			NphdaNG
2020-06-10 23:36:28	A breakdown of cases by state can be found via #TakeResponsibility	tweet	313	TakeResponsibility	http://pbs.twimg.com/media/EaMCoHLX0AASBYf.jpg
2020-06-10 22:52:49	409 new cases of #COVID19; Lagos-201 FCT- 85 Delta- 22 Edo- 16 Nasarawa- 14 Borno- 14 Kaduna- 14 Bauchi-10 Rivers-9 Enugu- 5 Kano- 5 Ogun- 4 Ondo- 4 Bayelsa- 2 Kebbi- 2 Plateau- 2 Total of: 13,873 confirmed cases 4,351 discharged 382 deaths	tweet	2263	COVID19	http://pbs.twimg.com/media/EaL4peqX0AUHCLM.jpg
2020-06-10 21:20:32	One hundred days after the 1st #COVID19 case was recorded in Nigeria, the NCDC National Reference Laboratory has supported 29 more laboratories to develop capacity for #COVID19 testing Watch this report by @NTANewsNow on the lab including reflections by the @PTFCOVID19 Chair	tweet	125	COVID19, COVID19	http://pbs.twimg.com/ext_tw_video_thumb/1270827912963514369/pu/img/PpB5ysLsaBlnsIJa.jpg	NTANewsNow, PTFCOVID19
2020-06-10 18:56:01	Restrictions for Easing of Lockdown Phase 2: 👥No public gathering of more than 20 people outside the workplace 🕌 Restricted opening of religious centres with strict guidelines 🚌No interstate travel except for essential goods ✈️No non-essential international travel	tweet	344		http://pbs.twimg.com/media/EaLCcClWsAM8iCu.jpg
2020-06-10 16:45:55	In few minutes, the Incident Manager of the National COVID-19 Emergency Operations Centre, @johnoladejo will be live on @channelstv to discuss the latest on #COVID19Nigeria. Time - 6pm Livestream via	tweet	28	COVID19Nigeria	http://pbs.twimg.com/media/EaKkqyZWkAUB-dk.jpg	johnoladejo, hannelstv
2020-06-10 13:43:35	📢 JOIN IN TOMORROW @beeodune leads on #COVID19 rumour misinformation management at NCDC, and will serve as a panelist at the @CDDWestAfrica conference themed: Fighting Disinformation in a Global Pandemic 📆Thurs, 11th June 🕑12:30pm WAT Register via	tweet	40	COVID19	http://pbs.twimg.com/media/EaJ658MU8AI2F5X.jpg	beeodune, CDDWestAfria
2020-06-10 13:25:59	The #COVID19Nigeria situation report for 9th June, 2020 has been published. Our daily #COVID19 situation reports provide a summary of the epidemiological situation response activities in Nigeria. Download via: #TakeResponsibility	tweet	73	COVID19Nigeria, COVID19, TakeResponsibility	http://pbs.twimg.com/media/EaJ23L5X0AAqdHi.jpg
2020-06-10 12:08:02	FAQs ON #COVID19 CASE MANAGEMENT Is Hydroxychloroquine a treatment for #COVID19? The use of antivirals other therapeutic medication (such as chloroquine hydroxychloroquine) is strongly not recommended except when used as part of approved clinical trials #TakeResponsibility	tweet	55	COVID19, COVID19, TakeResponsibility	http://pbs.twimg.com/media/EaJlA6EWsAIJnCf.jpg
2020-06-10 09:40:18	📣 COMING UP!!! In few minutes, an NCDC Epidemiologist, @beeodune will be live on #MidDayDialogue to discuss the latest updates on #COVID19Nigeria. Tune to @NigeriaInfoAbj on #95.1 FM to listen. Time - 11:00am #TakeResponsibility	tweet	30	MidDayDialogue, COVID19Nigeria, TakeResponsibility	http://pbs.twimg.com/media/EaJDQJ4X0AAuaZ-.jpg	beeodune, NigeriaInfoAbj
2020-06-10 09:09:54	Yesterday, DG @Chikwe_I hosted the Director General @officialnyscng, Brigadier General Shuaibu Ibrahim at the NCDC He reiterated his committment in ensuring that the NYSC contributes to the response to #COVID19, while ensuring safety for corps members across the country	tweet	88	COVID19	http://pbs.twimg.com/media/EaI8QZFXgAIhtSX.jpg	Chikwe_I, offiialnysng
2020-06-10 06:49:35	The Incident Manager of the National #COVID19 Emergency Operations Centre, @johnoladejo was live on @radionigeria to provide updates on Nigeria’s response to the pandemic, as well as associated preventive measures. #TakeResponsibility	tweet	26	COVID19, TakeResponsibility	http://pbs.twimg.com/media/EaIcLcYX0AEGkbm.jpg	johnoladejo, RadioNigeria
2020-06-09 22:49:31	13464 cases of #COVID19Nigeria Discharged: 4206 Deaths: 365 A breakdown of cases by state can be found via #TakeResponsibility	tweet	563	COVID19Nigeria, TakeResponsibility	http://pbs.twimg.com/media/EaGuSwUXYAIecCE.jpg
2020-06-09 22:45:23	663 new cases of #COVID19; Lagos-170 Ogun-108 Bauchi-69 Ebonyi-49 Edo-33 Rivers-30 FCT-26 Jigawa-26 Delta-20 Anambra-17 Gombe-16 Kano-16 Imo-15 Abia-14 Borno-11 Oyo-11 Plateau-8 Kebbi-6 Kaduna-6 Ondo-4 Niger-2 Katsina-2 Osun-1 Ekiti-1 Kwara-1 Nasarawa-1	tweet	3095	COVID19	http://pbs.twimg.com/media/EaGtWpDXkAIsdRO.jpg
2020-06-09 21:13:25	We are proud to announce the full deployment of Surveillance Outbreak Response Management Analysis System (SORMAS) digital tool in Akwa Ibom State The #NCDCTeam is working hard to have SORMAS functional in all LGAs priority health facilities in every state by the end of 2020	tweet	91	NCDCTeam	http://pbs.twimg.com/media/EaGYOKfXgAEGI7G.jpg
2020-06-09 18:54:33	FAQs ON #COVID19 CASE MANAGEMENT What is the recovery time for #COVID19? On average, it may take a few days or weeks for persons with #COVID19 to recover depending on their symptoms and pre-existing medical conditions #TakeResponsibility	tweet	77	COVID19, COVID19, COVID19, TakeResponsibility	http://pbs.twimg.com/media/EaF4hMHXsAAghJJ.jpg
2020-06-09 17:43:20	Our Weekly Epidemiological Report (week 21) has been published on our website This week's editorial focuses on the third verison of the National Guideline for Clinical Case Management of #COVID19 updated in line with evolving knowledge of the disease Read	tweet	65	COVID19	http://pbs.twimg.com/media/EaFoMRYX0AMysmp.jpg
2020-06-09 15:02:24	The following three labs have been activated for inclusion in the NCDC Molecular Lab Network 🧪Biorepository Clinical Virology Lab UCH, Ibadan 🧪Molecular Diagnostics Lab, Infectious Disease Unit, General Hospital, Ituk Mkpang, Akwa Ibom 🧪Jigawa State Molecular Lab, Dutse	tweet	67		http://pbs.twimg.com/media/EaFDVBQXYAA6yqm.jpg
2020-06-09 15:02:03	3 additional labs have been activated for inclusion in the NCDC Molecular Lab Network in the following states ✅Ibadan ✅Akwa Ibom ✅Jigawa This brings the total number of labs with capacity to test for #COVID19 in Nigeria to 33 In progress: Kwara, Gombe, Ekiti, Ondo Abia	tweet	182	COVID19	http://pbs.twimg.com/media/EaFDTA2XgAE4qlx.jpg
2020-06-09 12:20:39	This afternoon, @EUinNigeria Amb. Ketil Karlsen will speak w/ @TunjiAndrews about global solidarity in time of a pandemic how @europeaid 🇪🇺 €50 mln support to @NigeriaGov will help to address challenges of #COVID19 esp. for the most vulnerable. #EUforNigeria #BuildBackBetter	retweet	51			UNDPNigeria, EUinNigeria, TunjiAndrews
2020-06-09 12:09:19	The #COVID19Nigeria situation report for 8th June, 2020 has been published. Our daily #COVID19 situation reports provide a summary of the epidemiological situation response activities in Nigeria. Download via: #TakeResponsibility	tweet	74	COVID19Nigeria, COVID19, TakeResponsibility	http://pbs.twimg.com/media/EaEbxH2WsAEO4Km.jpg
2020-06-09 12:06:15	⚡️ “NCDC Media Campaigns for COVID-19 and Lassa Fever”	tweet	38
2020-06-09 10:07:32	We call on parents and caregivers to always do the needful. Ensure you take your children (9 months to under 5 years) to be vaccinated against measles in the nearest health facility to you.	retweet	79			NphdaNG
2020-06-09 09:25:15	“From 4 to a current 31 testing labs in Nigeria, we’ve seen significant progress in the response to #COVID19Nigeria. 80% of cases present with mild to moderate symptoms, we advice Nigerians to #TakeResponsibility by adhering to recommended measures” ~@ywoga on @SilverbirdTV	tweet	18	COVID19Nigeria, TakeResponsibility	http://pbs.twimg.com/media/EaD2NbBXQAAAgt5.jpg	ywoga, SilverbirdTV
2020-06-09 09:00:43	📢#COVID19Nigeria UPDATE Measures for Easing of Lockdown Phase 2 🕘Curfew from 10pm to 4am 🕌Restricted opening of religious centres ⛪Funerals limited to 20 people 🧤No use of latex gloves for non-medical purposes CLOSED: Schools, bars, gyms, cinemas, restaurants nightclubs	tweet	137	COVID19Nigeria	http://pbs.twimg.com/media/EaDwmF7WAAEPB8Q.jpg
2020-06-09 06:54:31	📣 COMING UP!!! In few minutes, our Head of Risk Communications Division, @ywoga will be live on #NewsHub to discuss the latest updates on #COVID19Nigeria. * What the Government is doing * Measures to stay safe Tune to @STVNews on DSTV Channel 252 to watch. Time - 8:10am	tweet	42	NewsHub, COVID19Nigeria	http://pbs.twimg.com/media/EaDTt_iWoAEt_ZN.jpg	ywoga, STVNews
2020-06-08 23:01:20	A breakdown of cases by state can be found via #TakeResponsibility	tweet	334	TakeResponsibility	http://pbs.twimg.com/media/EaBnan6XkAYvREu.jpg
2020-06-08 22:41:43	315 new cases of #COVID19; Lagos- 128 FCT-34 Rivers- 32 Edo- 28 Oyo- 22 Kaduna- 20 Gombe- 13 Ogun- 8 Plateau- 5 Delta- 7 Kwara- 7 Kano- 5 Bauchi- 4 Katsina- 2 12801 cases of #COVID19Nigeria Discharged: 4040 Deaths: 361	tweet	2093	COVID19, COVID19Nigeria	http://pbs.twimg.com/media/EaBi7VaXQAAIGuB.jpg
2020-06-08 21:34:26	“We recognise that we started from a very low base, with inadequate health infrastructure to respond to an outbreak of such magnitude What we have regardless is a vibrant workforce, working round the clock to control #COVID19Nigeria” ~@Chikwe_I on @ARISEtv #TakeResponsibility	tweet	24	COVID19Nigeria, TakeResponsibility	http://pbs.twimg.com/media/EaBTheiXQAABbHR.jpg	Chikwe_I, ARISEtv
2020-06-08 21:24:12	“We’re not where we want to be in the response to #COVID19Nigeria We have reagents for about 200,000 tests across our lab network, however our testing capacity is grossly under-utilised We’re challenging states to collect samples from the right people” ~ @Chikwe_I on @ARISEtv	tweet	44	COVID19Nigeria	http://pbs.twimg.com/media/EaBRLIxXkAUYgot.jpg	Chikwe_I, ARISEtv
2020-06-08 21:03:22	Everyday, the #NCDCTeam works with @FoodnDrugsFMOH to manage distribution of medical supplies to States so that frontline health workers are protected Our logistics management system helps us keep track of current stock and plan proactively to maintain the supply chain	tweet	58	NCDCTeam	http://pbs.twimg.com/media/EaBMYf-XsAgjaeX.jpg	FoodnDrugsFMOH
2020-06-08 21:00:37	📣 COMING UP TONIGHT!!! In few minutes, DG @Chikwe_I will be live on @ARISEtv to discuss the latest on the response to #COVID19Nigeria. * Achievements, challenges way forward Tune to #NewsNight on #DSTV Channel 416 to watch. Time - 10pm	tweet	39	COVID19Nigeria, NewsNight, DSTV	http://pbs.twimg.com/media/EaBLx3nWAAUT5Pb.jpg	Chikwe_I, ARISEtv
2020-06-08 20:50:33	Today at the daily @PTFCOVID19 press briefing, DG @Chikwe_I was asked if he had seen the tweet and video about #COVID19 case management in Nasarawa State Watch this video to hear his response, including the role of the State in providing care for #COVID19 cases	tweet	48	COVID19, COVID19	http://pbs.twimg.com/ext_tw_video_thumb/1270089419345858565/pu/img/QG_Jy89fWNCP3tOx.jpg	PTFCOVID19, Chikwe_I
2020-06-08 19:24:32	FAQs ON #COVID19 CASE MANAGEMENT How do people recover in isolation centres? #COVID19 cases are managed based on the symptoms, complications other conditions they present on admission or develop during treatment while their immune system fights the virus #TakeResponsibility	tweet	62	COVID19, COVID19, TakeResponsibility	http://pbs.twimg.com/media/EaA1yT-X0AANqMC.jpg
2020-06-08 18:57:17	📣 UPCOMING TONIGHT!!! Join the NCDC Head of Risk Communications Division, @ywoga tonight on @TVCconnect to discuss the latest on #COVID19Nigeria. * Known FACTS about #COVID19. Tune to #DSTV on channel 418 to join the live conversation. Time - 8:15pm	tweet	29	COVID19Nigeria, COVID19, DSTV	http://pbs.twimg.com/media/EaAvjgGXYAAu1Ur.jpg	ywoga, TVConnet
2020-06-08 18:08:55	📣UPCOMING TONIGHT! Join NCDC Director General, @Chikwe_I live tonight on #NewsNight to discuss achievements challenges over the past 100 days of #Nigeria’s response to #COVID19. Tune to @ARISEtv on DSTV 416 to watch. Time - 10pm	tweet	32	NewsNight, Nigeria, COVID19	http://pbs.twimg.com/media/EaAkfIRXYAICCYe.jpg	Chikwe_I, ARISEtv
2020-06-08 16:55:16	“As we work with states in response to #COVID19Nigeria, we remain committed to supporting the crucial work of State Epidemiologists. They are the focal point of public health response, lead disease surveillance as well as contact tracing at the states level” ~ @Chikwe_I	tweet	20	COVID19Nigeria	http://pbs.twimg.com/media/EaAToE_WAAAKAd7.jpg	Chikwe_I
2020-06-08 16:55:13	“A major outcome of #Nigeria’s response to #COVID19 over the last 100 days is the recognition of State’s need to scale up responsibility for their public health response” ~ Boss Mustafa, @PTFCOVID19 Chairman at ongoing press briefing. Livestream	tweet	56	Nigeria, COVID19	http://pbs.twimg.com/media/EaATnDGXkAUyyYU.jpg	PTFCOVID19
2020-06-08 15:19:14	Keep yourself loved ones safe by observing hygienic food practices 🧴Wash hands before preparing meals, eating or feeding a child 🥭Wash fresh fruits vegetables throughly before eating 🍳Ensure food is well-cooked before eating, especially meat eggs #TakeResponsibility	tweet	93	TakeResponsibility	http://pbs.twimg.com/media/EZ_9pZ1XgAEq1NV.jpg
2020-06-08 14:00:01	Participating in the UNICEF COVID-19 Innovation Challenge will avail you an opportunity to earn free mentorship and business advice from @Cc_HUB Register here👉 #innovationchallenge #yoma #ureportnigeria #unicefinnovation #COVID19Nigeria *** TCs apply.	retweet	41			UreportNigeria
2020-06-08 12:39:47	The #COVID19Nigeria situation report for 7th June, 2020 has been published. Our daily #COVID19 situation reports provide a summary of the epidemiological situation response activities in Nigeria. Download via: #TakeResponsibility	tweet	95	COVID19Nigeria, COVID19, TakeResponsibility	http://pbs.twimg.com/media/EZ_ZJlHWAAAIpxC.jpg
2020-06-08 11:43:25	Most people use non-medical mask. Here's how to use non-medical mask safely. Please study "Dos" and "Donts" carefully. #COVID19 #TakeResponsibility #StaySafe	retweet	198			WHONigeria
2020-06-08 11:24:46	📣UPCOMING!!! What restrictions have been lifted in the current phase of the Lockdown Ease? Join an NCDC Epidemiologist, @beeodune live this afternoon on #MotherCare to discuss the latest on #COVID19Nigeria. Tune to @Afrs1077Fm Abuja on 107.7FM to listen. Time - 1pm	tweet	43	MotherCare, COVID19Nigeria	http://pbs.twimg.com/media/EZ_H-1hXsAITVwy.jpg	beeodune, Afrs1077Fm
2020-06-08 09:54:04	Q: Should I wear a mask? A: @NigeriaGov has mandated the use of non-medical face masks, when in public spaces. You must wear a face mask when outdoors or in a public setting Read our guide on use of face masks by the public- FAQs	tweet	72		http://pbs.twimg.com/media/EZ-zOLhWoAI27_I.jpg	NigeriaGov
2020-06-08 07:50:08	"...As one who had coordinated #COVID-19 response in Lagos with @followlasg, it was easy to see what other people pass through...You can see its not a death sentence, listen to experts, stop fake news and 🛑#stigmatization"- @Dronyibe @WHO #COVID19 survivor. #COVID19isReal	retweet	106	COVID		WHONigeria, followlasg
2020-06-07 23:10:41	A breakdown of cases by state can be found via #TakeResponsibility	tweet	286	TakeResponsibility	http://pbs.twimg.com/media/EZ8f8dEXkAIGwkw.jpg
2020-06-07 23:10:17	Yesterday, we erroneously reported 7 new cases in Jigawa. Following further review, we can confirm that these were repeat tests for previously confirmed cases We apologise for this error and remain committed to ensuring transparent and accurate reporting of test results	tweet	374
2020-06-07 22:49:42	260 new cases of #COVID19; Abia-67 FCT-40 Lagos-38 Ogun-19 Gombe-16 Edo-14 Imo-9 Kwara-8 Katsina-8 Nasarawa-8 Borno-8 Kaduna-6 Bauchi-5 Ekiti-4 Niger-2 Ondo-2 Plateau-2 Kano-2 Sokoto-2 12486 cases of #COVID19Nigeria Discharged: 3959 Deaths: 354	tweet	2251	COVID19, COVID19Nigeria	http://pbs.twimg.com/media/EZ8bKZuWkAUdIWX.jpg
2020-06-07 20:28:37	As we work to provide Nigerians with verified information on infectious diseases, the #NCDCTeam continues to monitor misinformation on #COVID19 Help out by submitting rumours on this new reporting platform sponsored by @infodemics1: #TakeResponsibility	retweet	134	NCDCTeam		NCDCgov
2020-06-07 19:02:48	The #NCDCTeam is supporting @KadunaMOH to strengthen #COVID19 surveillance across LGAs in the state Activities include analysis of case transmission, active case search, contact tracing/monitoring increasing sample collection Community case definition	tweet	51	NCDCTeam, COVID19	http://pbs.twimg.com/media/EZ7nOWqX0AAnnZU.jpg	KadunaMOH
2020-06-07 16:44:12	The third version of the National Interim Guidelines for Clinical Management of #COVID19 (June 2020) was published Read for updates on: 🩺Management of severe cases complications 🩺Use of antivirals other therapeutic medication 🩺Discharge criteria	tweet	75	COVID19	http://pbs.twimg.com/media/EZ7HgGLWkAEWlWI.jpg
2020-06-07 15:32:22	The #COVID19Nigeria situation report for 6th June, 2020 has been published. Our daily #COVID19 situation reports provide a summary of the epidemiological situation response activities in Nigeria. Download via: #TakeResponsibility	tweet	88	COVID19Nigeria, COVID19, TakeResponsibility	http://pbs.twimg.com/media/EZ63D3YX0AE-JJf.jpg
2020-06-07 14:06:35	A key strength of #Nigeria’s response to #COVID19 over the last 100 days has been the strong collaboration among Government Institutions, as well as with partners. Full press release for 100 days of #COVID19Nigeria👇🏽	tweet	76	Nigeria, COVID19, COVID19Nigeria	http://pbs.twimg.com/media/EZ6jasdXQAACb-n.jpg
2020-06-07 11:29:40	Ensuring #FoodSafety is key in the prevention of infectious diseases like #cholera #lassafever #TakeResponsibility ensuring hygienic practices in the preparation, storage consumption of food Pls wear a mask practice physical distancing when visiting food markets	tweet	73	FoodSafety, holera, lassafever, TakeResponsibility	http://pbs.twimg.com/media/EZ5_gwdWoAAcrEm.jpg
2020-06-07 08:51:52	This na the period to dey responsible. Wetin you don decide to do? Me i go #TakeResponsibility to avoid where people full, even if na only one person dey there, i go give the person 6 feet distance. Coro no dey show for face. #EGETWHY #COVID19	retweet	71	TakeResponsibility		RiversPHEOC
2020-06-06 22:44:19	A breakdown of cases by state can be found via #TakeResponsibility	tweet	445	TakeResponsibility	http://pbs.twimg.com/media/EZ3QVaoXsAAjDp0.jpg
2020-06-06 22:38:22	389 new cases of #COVID19; Lagos-66 FCT-50 Delta-32 Oyo-31 Borno-26 Rivers-24 Edo-23 Ebonyi-23 Anambra-17 Gombe-17 Nasarawa-14 Imo-12 Kano-12 Sokoto-12 Jigawa-8 Ogun-7 Bauchi-5 Kebbi-2 Kaduna-2 Katsina-2 Ondo-2 Abia-1 Niger-1 12233 cases of #COVID19 Discharged: 3826 Deaths: 342	tweet	2269	COVID19, COVID19	http://pbs.twimg.com/media/EZ3O-X5XQAAkIUs.jpg
2020-06-06 19:45:14	The #NCDCTeam is committed to the reporting of verified disease surveillance data One of the ways we ensure this is by close coordination with state epidemiologist to rectify discrepancies and overcome challenges in reporting #TakeResponsibility	tweet	65	NCDCTeam, TakeResponsibility	http://pbs.twimg.com/media/EZ2nWu6XsAEpn5q.jpg
2020-06-06 18:34:33	“Were interdependent on each other in stopping the spread of #COVID19Nigeria. This involves the sacrifice of adopting the needed change in behavior in order to stay safe in the new normal, until we have a vaccine” ~ @Chikwe_I on @TVCconnect	tweet	20	COVID19Nigeria	http://pbs.twimg.com/media/EZ2XKE7WsAIJJxF.jpg	Chikwe_I, TVConnet
2020-06-06 18:16:23	“As we mark 100 days since our first case of #COVID19Nigeria, we remember over 300 people we‘ve lost to this outbreak. As we publish the daily Situation Reports, we remember the humans loved ones behind these numbers” ~ @Chikwe_I on @TVCconnect	tweet	52	COVID19Nigeria	http://pbs.twimg.com/media/EZ2TAOJXYAAsk9j.jpg	Chikwe_I, TVConnet
2020-06-06 17:51:26	📣 UPCOMING!!! In few minutes, DG @Chikwe_I will be live on #NewsAt7 to discuss #Nigeria’s response to #COVID19. * Highlights of the national response to the pandemic over the last 100 days. Tune to @TVCconnect on #DSTV 418 at 7pm to join the conversation.	tweet	6	NewsAt7, Nigeria, COVID19, DSTV	http://pbs.twimg.com/media/EZ2NToIWoAYQqxB.jpg	Chikwe_I, TVConnet
2020-06-06 15:53:45	📣 UPCOMING!!! 100 days since the first case of #COVID19Nigeria, NCDC continues to work with @Fmohnigeria, States, relevant agencies partners in response to the outbreak Join DG @Chikwe_I live on @TVCconnect tonight to discuss the national response. Time - 7pm	tweet	80	COVID19Nigeria	http://pbs.twimg.com/media/EZ1yXmSWsAARjMH.jpg	Fmohnigeria, Chikwe_I, TVConnet
2020-06-06 15:11:28	UPCOMING!!! Join our Head of Risk Communications Division, @ywoga on ‘#KontriMatter’, a weekly programme, to discuss updates on Nigeria’s response to #COVID19 In collaboration with @radionigeriahq, we continue to educate #Nigerians on #COVID19 Time- 4:30pm #TakeResponsibility	tweet	28	KontriMatter, COVID19, Nigerians, COVID19, TakeResponsibility	http://pbs.twimg.com/media/EZ1osWTWAAIWabb.jpg	ywoga, radionigeriahq
2020-06-06 14:31:35	Remember, it is important to stay home as much as possible to reduce the risk of #COVID19 spread. Please- ✅Hold meetings or religious gatherings via teleconference ✅Socialise with friends family virtually ✅Avoid visiting the ill elderly #TakeResponsibility	tweet	83	COVID19, TakeResponsibility	http://pbs.twimg.com/media/EZ1fj76XYAA3fy3.jpg
2020-06-06 12:29:40	The #COVID19Nigeria situation report for 5th June, 2020 has been published. Our daily #COVID19 situation reports provide a summary of the epidemiological situation response activities in Nigeria. Download via: #TakeResponsibility	tweet	93	COVID19Nigeria, COVID19, TakeResponsibility	http://pbs.twimg.com/media/EZ1DptdXsAEgGfV.jpg
2020-06-06 10:00:39	Please join #HMH @DrEOEhanire tomorrow here on Twitter live as he will be reflecting and discussing next steps of 100 days for the #COVID19 response in Nigeria. 🕓 @4:00pm	retweet	97	HMH		Fmohnigeria, DrEOEhanire
2020-06-06 08:37:06	As colleagues across the world work to find a solution to #COVID19, there are important steps we can take to stay safe ✅Physical distancing ✅Frequent handwashing ✅Wearing a face mask in public DG @Chikwe_I calls on us to #TakeResponsibility inspire others to do the same	retweet	531	COVID19		NCDCgov
2020-06-05 23:06:52	A breakdown of cases by state can be found via #TakeResponsibility	tweet	386	TakeResponsibility	http://pbs.twimg.com/media/EZyL6InXkAIBBuI.jpg
2020-06-05 22:42:27	328 new cases of #COVID19; Lagos-121 FCT-70 Bauchi-25 Rivers-18 Oyo-16 Kaduna-15 Gombe-14 Edo-13 Ogun-13 Jigawa-8 Enugu-6 Kano-5 Osun-2 Ondo-2 11844 cases of #COVID19Nigeria Discharged: 3696 Deaths: 333	tweet	2222	COVID19, COVID19Nigeria	http://pbs.twimg.com/media/EZyGUsfWAAAnMcL.jpg
2020-06-05 20:37:19	One of the ways @AfricaCDC is supporting the #COVID19 response in Nigeria is by deploying epidemiologists volunteers to work with national and state level staff in carrying out outbreak investigation, contact tracing and other response activities #TakeResponsibility	tweet	92	COVID19, TakeResponsibility	http://pbs.twimg.com/media/EZxpqSQXkAIawHq.jpg	AfriaCDC
2020-06-05 18:37:14	Today we recognise the importance of biodiversity in preventing disease outbreaks like #Lassafever #monkeypox Lets #TakeResponsibility to keep our wildlife and natural environment healthy clean, in order to protect our health #WorldEnvironmentDay2020 #Biodiversity2020	tweet	83	Lassafever, monkeypox, TakeResponsibility, WorldEnvironmentDay2020, Biodiversity2020	http://pbs.twimg.com/media/EZxOMh1XgAA1byz.jpg
2020-06-05 16:27:24	"If you have any of the #COVID-like signs ..., I appeal that you go in and do a test , if positive, go into the isolation center, I tell you, if you follow the medication regime properly, you will likely be on your way home in no time" - @Charleskorir69 a WHO #COVID19 survivor.	retweet	167	COVID		WHONigeria
2020-06-05 16:04:37	📢TOMORROW Join head of Prevention Programmes Knowledge Management, @chinwe_ochu for a @SciComNigeria webinar #COVID19 Response in Nigeria: successes, challenges ways forward 6th June, 11:00 am WAT Watch via Facebook YouTube	tweet	23	COVID19		hinwe_ohu, SiComNigeria
2020-06-05 14:04:24	“No cure yet for #COVID19, supportive management of cases involve: * Management of symptoms * Management of pre-existing conditions * Supplemental oxygen therapy * Treatment of bacterial infection * Ensuring patients are well-nourished hydrated” ~ @Chikwe_I, NCDC DG	tweet	135	COVID19	http://pbs.twimg.com/ext_tw_video_thumb/1268906431652212736/pu/img/Mr9E_7DLsjCrQXdE.jpg	Chikwe_I
2020-06-05 12:22:04	The #COVID19Nigeria situation report for 4th June, 2020 has been published. Our daily #COVID19 situation reports provide a summary of the epidemiological situation response activities in Nigeria. Download via: #TakeResponsibility	tweet	101	COVID19Nigeria, COVID19, TakeResponsibility	http://pbs.twimg.com/media/EZv4T0gXgAAB9MH.jpg
2020-06-05 10:38:57	Please, DO NOT PULL your mask down onto your chin You can speak, cough or sneeze inside your mask, then wash or dispose properly Watch for more useful advice on the use of face masks to reduce the risk of #COVID19 spread #TakeResponsibility	tweet	233	COVID19, TakeResponsibility	http://pbs.twimg.com/ext_tw_video_thumb/1268852288619151360/pu/img/wOqSssZr7fC547np.jpg
2020-06-05 09:00:53	Please do not patronize non-official outlets for #COVID19 test The Government is working hard to improve on quick sample collection and release of test results #TakeResponsibility	tweet	87	COVID19, TakeResponsibility	http://pbs.twimg.com/media/EZvKSP4WsAEaVYg.jpg
2020-06-04 22:49:34	A breakdown of cases by state can be found via #TakeResponsibility	tweet	607	TakeResponsibility	http://pbs.twimg.com/media/EZs-WnVWsAEad6L.jpg
2020-06-04 22:43:49	350 new cases of #COVID19; Lagos-102 Ogun-34 FCT-29 Borno-26 Kaduna-23 Rivers-21 Ebonyi-17 Kwara -16 Katsina-14 Edo-10 Delta-10 Kano-10 Bauchi-10 Bayelsa-9 Imo-8 Plateau-4 Ondo-3 Nasarawa-2 Gombe-1 Oyo-1 11516 cases of #COVID19Nigeria Discharged: 3535 Deaths: 323	tweet	2164	COVID19, COVID19Nigeria	http://pbs.twimg.com/media/EZs9C7qWAAA7SK2.jpg
2020-06-04 20:54:33	Following the first #COVID19 case in Ibbi LGA, Taraba, the State NCDC Rapid Response Teams were deployed immediately "Despite difficulty in accessing the community, our priority was to reach the people. The LGA is now better involved in response activities” -@elder_muhammad	tweet	108	COVID19	http://pbs.twimg.com/media/EZsj_afX0AgZEff.jpg	elder_muhammad
2020-06-04 19:21:47	“My happiest day was the day we discharged our oldest patient. She was 98 years old. Seeing Mama get discharged was an amazing moment for us. We gathered around and showed her lots of love...” - @victorbassey8 #MyCOVID19NaijaStory #COVID19Nigeria #COVID19	retweet	154			nighealthwath
2020-06-04 18:35:41	In #Kano State, @NTANewsNow correspondent visited one of the four currently operational treatment centres for #COVID19 in the state Watch this clip to hear the experience of patients being treated for #COVID19 and health workers who provide care #TakeResponsibility	tweet	271	Kano, COVID19, COVID19, TakeResponsibility	http://pbs.twimg.com/ext_tw_video_thumb/1268612121090232322/pu/img/xSv0bQlOyyoZmX26.jpg	NTANewsNow
2020-06-04 16:35:26	“We cannot solve problems of over 60 years in 6 weeks As we work hard to reduce risk #COVID19 infection to health care workers on the frontlines, we need a fundamental change in our approach to infection prevention control in #Nigerian hospitals” ~ @Chikwe_I at #PTFCOVID19	tweet	21	COVID19, Nigerian, PTFCOVID19	http://pbs.twimg.com/media/EZrot9bX0AEIvcR.jpg	Chikwe_I
2020-06-04 16:05:21	At the ongoing press briefing by @PTFCOVID19, NCDC DG @Chikwe_I announced the revised interim guide for health workers for management of #COVID19 cases To download: Livestream press briefing👇🏽	tweet	45	COVID19	http://pbs.twimg.com/media/EZrh15wWkAAQ4Ov.jpg	PTFCOVID19, Chikwe_I
2020-06-04 15:26:01	Our Weekly Epidemiological Report #NCDCWER provides updates on epidemic-prone diseases in Nigeria This week's editorial (week 20) focuses on the strategic expansion of #COVID19 testing centres across the country some of the challenges involved Read via	tweet	45	NCDCWER, COVID19	http://pbs.twimg.com/media/EZrY04zXYAIqLXY.jpg
2020-06-04 13:14:18	DID YOU KNOW? Most people with #COVID19 may show no symptoms at all "The point is to treat everyone as a potential carrier of #COVID19, because fact remains that at a glance, there is truly no way of knowing" Read more:	tweet	146	COVID19, COVID19
2020-06-04 12:20:12	Thank you to our colleagues in @RiversPHEOC and across all States in #Nigeria, who continue to work very hard as we strengthen our collective response to #COVID19	tweet	48	Nigeria, COVID19		RiversPHEOC
2020-06-04 11:23:24	The #COVID19Nigeria situation report for 3rd June, 2020 has been published. Our daily #COVID19 situation reports provide a summary of the epidemiological situation response activities in Nigeria. Download via: #TakeResponsibility	tweet	103	COVID19Nigeria, COVID19, TakeResponsibility	http://pbs.twimg.com/media/EZqhThbWkAEywHi.jpg
2020-06-04 09:00:24	Nigeria is not using the rapid test kit technology to test for #COVID19 as they are not reliable and can produce false results None of these kits have been validated by @WHO yet #TakeResponsibility	tweet	131	COVID19, TakeResponsibility	http://pbs.twimg.com/media/EZqAlnaWAAA22M9.jpg	WHO
2020-06-03 23:19:17	A breakdown of cases by state can be found via #TakeResponsibility	tweet	368	TakeResponsibility	http://pbs.twimg.com/media/EZn7kgNWAAIMkRu.jpg
2020-06-03 22:54:55	348 new cases of #COVID19; Lagos-163 FCT-76 Ebonyi-23 Rivers-21 Delta-8 Nasarawa-8 Niger-8 Enugu-6 Bauchi-5 Edo-5 Ekiti-5 Ondo-5 Gombe-5 Benue-4 Ogun-2 Osun-1 Plateau-1 Kogi-1 Anambra-1 11166 cases of #COVID19Nigeria Discharged: 3329 Deaths: 315 #TakeResponsibility	tweet	2343	COVID19, COVID19Nigeria, TakeResponsibility	http://pbs.twimg.com/media/EZn1_sdXgAA3OmA.jpg
2020-06-03 19:39:15	We are grateful to @TECNOMobileNG Foundation for supporting us with medical supplies, as part of the #COVID19 response We are grateful to partners who have joined us in the whole-of-society approach to #COVID19Nigeria #TakeResponsibility	tweet	208	COVID19, COVID19Nigeria, TakeResponsibility	http://pbs.twimg.com/media/EZnJNj2XkAAiw43.jpg	TECNOMobileNG
2020-06-03 17:32:12	“We need a community approach to tackle the ongoing community transmission of #COVID19Nigeria Through our data driven strategy, we continue to provide Nigerians with reliable information on #COVID19” ~@ywoga, NCDC Head of Risk Communications on @channelstv #TakeResponsibility	tweet	74	COVID19Nigeria, COVID19, TakeResponsibility	http://pbs.twimg.com/media/EZmsIYuWoAAEYZr.jpg	ywoga, hannelstv
2020-06-03 17:27:54	“75% of #COVID19 cases in #Nigeria have unknown sources of Infection, this is normal for a respiratory virus suggests ongoing community transmission in Nigeria” ~ @Chikwe_I, NCDC Director General at #PTFCOVID19 #TakeResponsibility	tweet	201	COVID19, Nigeria, PTFCOVID19, TakeResponsibility	http://pbs.twimg.com/ext_tw_video_thumb/1268232590068252673/pu/img/vPoKDOGPZ3raaizZ.jpg	Chikwe_I
2020-06-03 14:23:49	The #COVID19Nigeria situation report for 2nd June, 2020 has been published Today's SITREP includes a focus on the people behind the numbers, including health workers and members of the #NCDCTeam that have been infected Download via: #TakeResponsibility	tweet	97	COVID19Nigeria, NCDCTeam, TakeResponsibility	http://pbs.twimg.com/media/EZmBAyJWkAAtipS.jpg
2020-06-03 12:30:52	We are pleased to announce the inclusion of an additional lab to the NCDC Molecular Laboratory Network: National Intelligence Agency, Abuja This brings the total number of labs with the capacity to test for #COVID19 in Nigeria to 30 In progress: Kwara Gombe	tweet	115	COVID19	http://pbs.twimg.com/media/EZlnJisXQAEFc2w.jpg
2020-06-03 10:21:47	For families with loved ones abroad or in another state who have passed on due to complications from #COVID19 transporting the remains is a tough process NCDC has developed a guide to ensure efficient transportation in compliance with regulations Download	tweet	76	COVID19	http://pbs.twimg.com/media/EZlJme9WsAYnwVf.jpg
2020-06-03 09:47:10	#NCDCInTheNews “The easing of the restriction doesn’t mean the easing of the response, in fact, the response is being strengthened” @Chikwe_I, NCDC Director General	tweet	85	NCDCInTheNews		Chikwe_I
2020-06-03 09:02:00	FAQs ON #COVID19 TESTING What is the method of testing for COVID-19 in Nigeria Reverse transcriptase polymerase chain reaction (RT-PCR) is the only approved method for COVID-19 testing in Nigeria. This is done in a molecular laboratory #TakeResponsibility	tweet	87	COVID19, TakeResponsibility	http://pbs.twimg.com/media/EZk3WtkXsAAJByT.jpg
2020-06-02 22:50:11	A breakdown of cases by state can be found via #TakeResponsibility	tweet	460	TakeResponsibility	http://pbs.twimg.com/media/EZirUdZXsAMHTq0.jpg
2020-06-02 22:47:47	241 new cases of #COVID19; Lagos-142 Oyo-15 FCT-13 Kano-12 Edo-11 Delta-10 Kaduna -9 Rivers-9 Borno-8 Jigawa-4 Gombe-3 Plateau-3 Osun-1 Bauchi-1 10819 cases of #COVID19Nigeria Discharged: 3239 Deaths: 314 #TakeResponsibility	tweet	2125	COVID19, COVID19Nigeria, TakeResponsibility	http://pbs.twimg.com/media/EZiqxnCX0AEbpuA.jpg
2020-06-02 18:31:19	The first case of #COVID19 was reported on 31st December, 2019 in Wuhan, China Five months later, the disease continues to affect people in countries across the globe If we all #TakeResponsibilty, we can get through this together	tweet	296	COVID19, TakeResponsibilty	http://pbs.twimg.com/ext_tw_video_thumb/1267886276419760136/pu/img/1kbrnktT0VWjU0gi.jpg
2020-06-02 16:21:24	“At the onset of #COVID19Nigeria, cases with travel history went from 100% to a current 2% as at June 01. 23% of cases are contacts of confirmed cases while source of infection of 75% is unknown. This is normal reflects ongoing community transmission in Nigeria” ~ @Chikwe_I	tweet	34	COVID19Nigeria	http://pbs.twimg.com/media/EZhSVaRWAAAi_kI.jpg	Chikwe_I
2020-06-02 16:21:20	“As we keep Nigerians informed on the public health response to #COVID19 through the daily Situation Report, it is important to remember the humans behind the numbers. ~ @Chikwe_I, NCDC Director General at #PTFCOVID19 press briefing #TakeResponsibility	tweet	28	COVID19, PTFCOVID19, TakeResponsibility	http://pbs.twimg.com/media/EZhSUqWXgAIiyRf.jpg	Chikwe_I
2020-06-02 15:52:57	“We are working to achieve our testing target for #COVID19Nigeria urge Nigerians who meet the testing criteria to contact their state health authorities” ~@DrEOEhanire, Hounourble Minister @Fmohnigeria, at ongoing @PTFCOVID19 press briefing Livestream	tweet	62	COVID19Nigeria	http://pbs.twimg.com/media/EZhLywmXQAEPHSq.jpg	DrEOEhanire, Fmohnigeria, PTFCOVID19
2020-06-02 14:08:31	Register to attend @bloompubhealth and @lbs webinar in partnership with @LBS_SustCentre @IQVIA_global @WHONigeria. Theme: #COVID19 in Africa "the medical products and technologies - what we know and what we should be doing." Date: 3rd June, 2020 👉	retweet	31			nighealthwath, bloompubhealth, LBS, LBS_SustCentre, IQVIA_global, WHONigeria
2020-06-02 12:16:59	The #COVID19Nigeria situation report for 1st June, 2020 has been published. Our daily #COVID19 situation reports provide a summary of the epidemiological situation response activities in Nigeria. Download via: #TakeResponsibility	tweet	131	COVID19Nigeria, COVID19, TakeResponsibility	http://pbs.twimg.com/media/EZgaXy-XQAI6VgX.jpg
2020-06-02 10:42:42	We are grateful to @VSFNigeria Task Force on #COVID19 for supporting NCDC with a state-of-the-art video teleconferencing facility The device will be used to facilitate coordination of response activites across state emergency operations centres in Nigeria #TakeResponsibility	tweet	59	COVID19, TakeResponsibility	http://pbs.twimg.com/media/EZgExbPWoAIzSuY.jpg	VSFNigeria
2020-06-02 08:54:34	The virus that causes #COVID19 spreads through respiratory droplets produced from an infected person's mouth It is important to stay 2 meters away from others at all times because some people do not show symptoms but are able to pass the disease to others #TakeResponsibility	tweet	111	COVID19, TakeResponsibility	http://pbs.twimg.com/media/EZfsDWeWkAYrEtd.jpg
2020-06-01 23:01:03	A breakdown of cases by state can be found via #TakeResponsibility	tweet	466	TakeResponsibility	http://pbs.twimg.com/media/EZdkNl0X0AA3rEc.jpg
2020-06-01 22:52:10	416 new cases of #COVID19; Lagos-192 Edo-41 Rivers-33 Kaduna-30 Kwara-23 Nasarawa-18 Borno-17 FCT-14 Oyo-10 Katsina-7 Abia-5 Delta-5 Adamawa-4 Kano-4 Imo-3 Ondo-3 Benue-2 Bauchi-2 Ogun-2 Niger-1 10578 cases of #COVID19Nigeria Discharged: 3122 Deaths: 299 #TakeResponsibility	tweet	2666	COVID19, COVID19Nigeria, TakeResponsibility	http://pbs.twimg.com/media/EZdiL8bXsAU-wTC.jpg
2020-06-01 20:16:44	SGF: On May 18, 2020, the Presidential Task Force announced an extension of Phase 1 of the Easing of the Lockdown, by 2 weeks.	retweet	164			DigiCommsNG
2020-06-01 19:39:07	Complete the UNICEF #COVID19 #innovationchallenge and get access to mentor-ship workspace vouchers. Also earn a digital certificate from UNICEF. Submit your idea today! Apply here: #unicefinnovationchallenge #unicefinnovation #TakeResponsibility	retweet	85	COVID19, innovationhallenge		UNICEF_Nigeria
2020-06-01 16:54:22	“Based on overall risk assessment on #COVID19Nigeria, science will determine the cautious advancement into the second phase of the eased lockdown for the next four weeks” ~ @PTFCOVID19 Chairman, Boss Mustafa at the ongoing press briefing. Livestream	tweet	86	COVID19Nigeria	http://pbs.twimg.com/media/EZcQJ5iXgAoYVLJ.jpg	PTFCOVID19
2020-06-01 15:59:49	Watch this important video which incorporates sign language to spread the word about some important things everyone should know about safely using face masks Remember, wearing a face mask alone cannot protect you from contracting #COVID19 #TakeResponsibility	tweet	81	COVID19, TakeResponsibility	http://pbs.twimg.com/ext_tw_video_thumb/1267485819473887242/pu/img/aeFwyapIpd0svuJJ.jpg
2020-06-01 13:34:18	The #COVID19Nigeria situation report for 31st May, 2020 has been published. Our daily #COVID19 situation reports provide a summary of the epidemiological situation response activities in Nigeria. Download via: #TakeResponsibility	tweet	126	COVID19Nigeria, COVID19, TakeResponsibility	http://pbs.twimg.com/media/EZbif16WsAQJ9We.jpg
2020-06-01 10:52:18	The virus that causes #COVID19 can live on surfaces for several hours Please clean all surfaces, especially high- contact surfaces like door handles stair rails, with: ✅Soap water ✅Diluted bleach or ✅Anti-bacterial wipes #TakeResponsibility	tweet	151	COVID19, TakeResponsibility	http://pbs.twimg.com/media/EZa9aCFXYAIDYhg.jpg
2020-06-01 09:36:20	📣 COMING UP!!! This morning on #MidDayDialogue, join our #RiskCommunication Officer Hannatu Bello live to discuss facts around #COVID19Nigeria. Tune to @NigeriaInfoAbj on #95.1FM. Time - 11:00am #TakeResponsibility	tweet	43	MidDayDialogue, RiskCommuniation, COVID19Nigeria, TakeResponsibility	http://pbs.twimg.com/media/EZasCUuXsAAaQsG.jpg	NigeriaInfoAbj
2020-06-01 09:01:04	FAQs ON #COVID19 TESTING What happens if my state does not have a #COVID19 testing lab? Samples are transported to the nearest lab with #COVID19 testing capacity. NCDC is working hard to ensure that every state has a #COVID19 testing lab to reduce test result wait time	tweet	56	COVID19, COVID19, COVID19, COVID19	http://pbs.twimg.com/media/EZaj9Z0WsAIEW3p.jpg
2020-05-31 22:54:32	A breakdown of cases by state can be found via #TakeResponsibility	tweet	422	TakeResponsibility	http://pbs.twimg.com/media/EZYZIfsXQAEmluE.jpg
2020-05-31 22:26:37	307 new cases of #COVID19; Lagos-188 FCT-44 Ogun-19 Kaduna-14 Oyo-12 Bayelsa-9 Gombe-5 Kano-3 Delta-3 Imo-2 Rivers-2 Niger-2 Bauchi-2 Plateau-1 Kwara-1 10162 cases of #COVID19Nigeria Discharged: 3007 Deaths: 287 #TakeResponsibility	tweet	3137	COVID19, COVID19Nigeria, TakeResponsibility	http://pbs.twimg.com/media/EZYSwFhWAAEem5H.jpg
2020-05-31 21:28:18	Yesterday, the #NCDCTeam paid an advocacy visit to the Eze ndi Igbo in Kano on #COVID19 prevention control in the state We continue to engage with traditional leaders who have a critical role in providing the right guidance to citizens on #COVID19 #TakeResponsibility	tweet	97	NCDCTeam, COVID19, COVID19, TakeResponsibility	http://pbs.twimg.com/media/EZYFZ01XgA0otPR.jpg
2020-05-31 19:25:21	Today always, we remember colleagues working on the frontline to provide care to #COVID19 cases across the country Our commitment is to support states in ensuring they are provided with personal protective equipment other requirements to protect themselves while saving lives	tweet	125	COVID19	http://pbs.twimg.com/media/EZXpQslWkAEmwkC.jpg
2020-05-31 17:32:19	Face masks can only protect you when handled properly. Please remember to: ✅Practice hand hygiene before wearing removing mask ✅Wash dry mask before reuse or sharing ✅Continue to maintain physical distancing #TakeResponsibility For more advice	tweet	152	TakeResponsibility	http://pbs.twimg.com/media/EZXPZRPWkAUbHsR.jpg
2020-05-31 15:30:27	"Before you help us spread any news make you help us verify am make sure e come from reliable source like NCDC, @Fmohnigeria @UN" -Comedian, @basket_mouth Fake news can lead to fear misinformed decisions. Before sharing information, verify its credibility #TakeResponsibility	tweet	153	TakeResponsibility	http://pbs.twimg.com/ext_tw_video_thumb/1267116078657871874/pu/img/t_IYzxe6WPsE3tqU.jpg	Fmohnigeria, UN, basket_mouth
2020-05-31 14:12:32	Today is #WorldNoTobaccoDay every year about 6 million people die from tobacco related disease. Children that are exposed to second hand smoking are at higher risk to develop acute respiratory problems. #TakeResponsibility avoid the use of tobacco. #TobaccoExposed	retweet	152	WorldNoTobaoDay		Fmohnigeria
2020-05-31 12:14:21	The #COVID19Nigeria situation report for 30th May, 2020 has been published. Our daily #COVID19 situation reports provide a summary of the epidemiological situation response activities in Nigeria. Download via: #TakeResponsibility	tweet	107	COVID19Nigeria, COVID19, TakeResponsibility	http://pbs.twimg.com/media/EZWGnBuX0AAaTjL.jpg
2020-05-31 10:56:31	DID YOU KNOW? The virus that causes #COVID19 can live on surfaces for several hours ⚫Avoid touching high-contact surfaces like door handles stair rails ⚫Clean all surfaces with soap water or disinfectants ⚫Avoid touching your face with unclean hands #TakeResponsibility	tweet	124	COVID19, TakeResponsibility	http://pbs.twimg.com/media/EZV0ythWkAYD0Vi.jpg
[truncated: 1,794 more rows]
